# Supplementary material for: Listeriomics: an Interactive Web Platform for Systems Biology of Listeria
Source: mSystems. 2017 Mar 14;2(2):e00186-16. doi: 10.1128/mSystems.00186-16 (PMC5350546; doi:10.1128/mSystems.00186-16)
Supplement: TABLE S1 [file sys002172096st3.xls]

## Sheet: ListeriomicsGenomes
PhyloID	Name	Serotype	Sequence Type	Clone Type	Lineage	Isolate source	Year	Country	Isolation comments	Reference	Chr	Chr Length	CDS	Database	Release Date	Sequence ID	Comments
1	Listeria monocytogenes Lm 3163	1/2a	II	CC26	ST26	Human blood	2005	Switzerland	Tomme cheese listeriosis outbreak	Tasara et al., Genome announc. 2016 (PubMed:26966206)	1	2927751	2828	GenBank	2015-12-30	CP013722.1	None
2	Listeria monocytogenes EGD-e	1/2a	II	CC9	ST35	Guinea Pig	1926	UK		Glaser et al., Science 2001 (PubMed:11679669)	1	2944528	2867	RefSeq	2001-11-08	NC_003210.1	None
3	Listeria monocytogenes SLCC2372	1/2c	II	CC9	ST122	Human	1935	UK		Haase et al., Env. Microbiology 2011 (PubMed:22003999)	2	2972810	2936	RefSeq	2012-09-10	NC_018588.1	None
4	Listeria monocytogenes FSL R2-561	1/2c	II	CC9	ST9						1	2973801	2910	RefSeq	2011-09-13	NC_017546.1	None
5	Listeria monocytogenes SLCC2479	3c	II	CC9	ST9		1966			Haase et al., Env. Microbiology 2011 (PubMed:22003999)	1	2972172	2935	RefSeq	2012-09-10	NC_018589.1	None
6	Listeria monocytogenes 6179	1/2a	II	CC121	ST121	Farmhouse cheese, persistent strain	2014	Ireland		Casey et al., Front. Microbiol. 2014 (PubMed:24616718)	2	3010620	3107	GenBank	2014-02-10	HG813249.1	None
7	Listeria monocytogenes La111	1/2a				Cold-smoked salmon	1996	Denmark		Holch et al., Appl. Env. Microb. 2013 (PubMed:23435887)	1	2776517	3131	RefSeq	2013-01-11	NC_020557.1	None
8	Listeria monocytogenes N53-1	1/2a				Smokehouse environment	2002	Denmark		Holch et al., Appl. Env. Microb. 2013 (PubMed:23435887)	1	2776847	3150	RefSeq	2013-01-11	NC_020558.1	None
9	Listeria monocytogenes J0161	1/2a	II	CC11	ST11	Human	2000	USA	Listeriosis outbreak caused by sliced turkey	Olsen et al., Clin. Infect. Dis. 2005 (PubMed:15824987)	1	3000464	2955	RefSeq	2011-09-07	NC_017545.1	None
10	Listeria monocytogenes L2074	1/2a	II	CC19	ST378	Human	2010	USA	Listeria clinical case	Unpublished	1	2897190	2815	RefSeq	2015-06-03	NZ_CP007689.1	None
11	Listeria monocytogenes strain J2-031	1/2a	II	CC415	ST394	Human	1996	USA		University of California at Davis 100K Pathogen Genome Project	1	2958908	2924	RefSeq	2013-07-16	NC_021837.1	None
12	Listeria monocytogenes SLCC7179	3a	II	CC14	ST91	Cheese	1986	Austria		Haase et al., Env. Microbiology 2011 (PubMed:22003999)	1	2882234	2826	RefSeq	2012-09-10	NC_018593.1	None
13	Listeria monocytogenes Lm N1546	1/2a	II	CC8	ST8	Human blood	2011	Switzerland	Imported cooked ham product listeriosis outbreak	Tasara et al., Genome announc. 2016 (PubMed:26966206)	2	3039224	2962	GenBank	2015-12-30	CP013725.1	None
14	Listeria monocytogenes R479a	1/2a	II	CC8	ST8	Smoked salmon	1996-1999	Denmark	Persistent bacteria	Schmitz-Esser et al., Genome Announc. 2015 (PubMed:25792065)	2	2944998	3060	GenBank	2014-03-23	HG813247.1	None
15	Listeria monocytogenes Lm60	1/2a	II	CC8	ST551	Human blood	2006	Switzerland		Tasara et al., Genome announc. 2014 (PubMed:25477407)	1	2989687	2904	GenBank	2014-08-29	CP009258.1	None
16	Listeria monocytogenes 08-5578	1/2a	II	CC8	ST292	Human	2008	Canada	Listeriosis caused by ready-to-eat meat products	Gilmour et al., BMC Genomics 2010 (PubMed:20167121)	2	3032288	3010	RefSeq	2010-01-20	NC_013766.1	None
17	Listeria monocytogenes 08-5923	1/2a	II	CC8	ST120	Human	2008	Canada	Listeriosis caused by ready-to-eat meat products	Gilmour et al., BMC Genomics 2010 (PubMed:20167121)	1	2999054	2966	GenBank	2010-01-20	NC_013768.1	None
18	Listeria monocytogenes L2625	1/2a	II	CC29	ST29	Cantaloupe, muskmelon	2011	USA	Investigating Listeria outbreak	Lomonaco et al., Emerging Infct. Dis. 2013 (PubMed:23260778)	1	2896586	2814	RefSeq	2015-06-03	NZ_CP007687.1	None
19	Listeria monocytogenes CFSAN007956		II	CC37	ST37			USA		Unpublished	1	2918170	2849	RefSeq	2015-05-11	NZ_CP011397.1	None
20	Listeria monocytogenes Finland 1998	3a	II	CC155	ST155	Dairy butter	1998	Finland	Listeriosis outbreak causing 25 cases	Lyytikainen et al., J. Infect. Dis. 2000 (PubMed:10823797)	1	2874431	2762	RefSeq	2011-09-14	NC_017547.1	None
21	Listeria monocytogenes strain C1-387	1/2a	II	CC155	ST155	Food	1999	USA		University of California at Davis 100K Pathogen Genome Project	1	2988947	2953	RefSeq	2013-07-16	NC_021823.1	None
22	Listeria monocytogenes JF5171	1/2a;3a	II	ST124	ST124	bovine placenta			Bovine placenta in the context of abortion	Rupp et al., Vet. Microbio. 2015 (PubMed:25813546)	1	2931404	2878	RefSeq	2015-08-06	NZ_CM003382.1	None
23	Listeria monocytogenes Lm 3136	1/2a	II	CC18	ST18	Human blood	2005	Switzerland	Tomme cheese listeriosis outbreak	Tasara et al., Genome announc. 2016 (PubMed:26966206)	1	2905347	2808	GenBank	2015-12-30	CP013723.1	None
24	Listeria monocytogenes SLCC5850	1/2a	II	CC7	ST12	Rabbit	1924	UK		Haase et al., Env. Microbiology 2011 (PubMed:22003999)	1	2907142	2865	RefSeq	2012-09-10	NC_018592.1	None
25	Listeria monocytogenes WSLC1001	1/2a	II	CC7	ST12	Human, spinal fluid	1935	Scotland		Klumpp et al., Genome Announc. 2014 (PubMed:24786957)	1	2951522	2916	GenBank	2014-02-12	CP007160.1	None
26	Listeria monocytogenes EGD	1/2a	II	CC7	ST12	Guinea Pig	1926	UK		Becavin et al., MBio 2014 (PubMed:24667708)	1	2907193	2848	GenBank	2013-09-15	NC_022568.1	None
27	Listeria monocytogenes L2626	1/2a	II	CC7	ST561	Cantaloupe, muskmelon	2011	USA	Investigating Listeria outbreak	Lomonaco et al., Emerging Infct. Dis. 2013 (PubMed:23260778)	1	2907486	2824	RefSeq	2015-06-03	NZ_CP007684.1	None
28	Listeria monocytogenes L1846	1/2b	II	CC7	ST7	Human	2009	USA	Listeria clinical case	Unpublished	1	2947477	2885	RefSeq	2015-06-03	NZ_CP007688.1	None
29	Listeria monocytogenes L2676	1/2a	II	CC7	ST7	Cantaloupe, muskmelon	2011	USA	Investigating Listeria outbreak	Lomonaco et al., Emerging Infct. Dis. 2013 (PubMed:23260778)	1	2947293	2879	RefSeq	2015-06-03	NZ_CP007685.1	None
30	Listeria monocytogenes 10403S	1/2a	II	CC7	ST85	Human, skin lesions	1964	USA		Becavin et al., MBio 2014 (PubMed:24667708)	1	2903106	2814	RefSeq	2011-09-07	NC_017544.1	None
31	Listeria monocytogenes 07PF0776	4b	I	CC4	ST4	Human blood	2011	USA	Fatal myocardial abscess	Mc Mullen et al., J. Bacteriol. 2012 (PubMed:22689239)	1	2901562	2797	RefSeq	2012-04-17	NC_017728.1	None
32	Listeria monocytogenes L312	4b	I	CC4	ST4	Cheese				Chatterjee et al., Int. J. Med. Microb. 2006 (PubMed:16527541)	1	2912346	2821	RefSeq	2012-09-10	NC_018642.1	None
33	Listeria monocytogenes N2306	4b	I	CC4	ST4	Human blood	2013-2014	Switzerland	Listeriosis outbreak caused by contaminated ready-to-eat salads	Tasara et al., Genome announc. 2015 (PubMed:26021930)	1	2911639	2797	RefSeq	2015-03-11	NZ_CP011004.1	None
34	Listeria monocytogenes serotype 4b Clip80459	4b	I	CC4	ST4	Rillettes, pat_-like meat product	1999	France	Listeriosis outbreak	Hain et al., BMC Genomics 2012 (PubMed:22530965)	1	2912690	1972	RefSeq	2009-03-30	FM242711.1	None
35	Listeria monocytogenes CFSAN008100		I	CC5	ST5			USA		Unpublished	2	3108121	3063	RefSeq	2015-05-11	NZ_CP011399.1	None
36	Listeria monocytogenes L2624	1/2b	I	CC5	ST5	Cantaloupe, muskmelon	2011	USA	Investigating Listeria outbreak	Lomonaco et al., Emerging Infct. Dis. 2013 (PubMed:23260778)	1	2932501	2808	RefSeq	2015-06-03	NZ_CP007686.1	None
37	Listeria monocytogenes strain J2-064	1/2b	I	CC5	ST5	Animal tissue	1989	USA		University of California at Davis 100K Pathogen Genome Project	1	2943218	2865	RefSeq	2013-07-16	NC_021824.1	None
38	Listeria monocytogenes SLCC2540	3b	I	CC344	ST617	Human	1956	USA		Haase et al., Env. Microbiology 2011 (PubMed:22003999)	1	2976958	2907	RefSeq	2012-09-10	NC_018586.1	None
39	Listeria monocytogenes SLCC2755	1/2b	I	CC3	ST66	Chinchilla	1967			Haase et al., Env. Microbiology 2011 (PubMed:22003999)	2	2966146	2877	RefSeq	2012-09-10	NC_018587.1	None
40	Listeria monocytogenes strain N1-011A	1/2b	I	CC3	ST3	Environment		USA		University of California at Davis 100K Pathogen Genome Project	2	3094342	3059	RefSeq	2013-07-16	NC_021826.1	None
41	Listeria monocytogenes serotype 7 str SLCC2482	7	I	CC3	ST3	Human	1966			Haase et al., Env. Microbiology 2011 (PubMed:22003999)	2	2936689	2874	RefSeq	2012-09-10	NC_018591.1	None
42	Listeria monocytogenes strain R2-502	1/2b	I	CC3	ST3	Food	1994	USA		University of California at Davis 100K Pathogen Genome Project	2	3034043	2984	RefSeq	2013-07-16	NC_021838.1	None
43	Listeria monocytogenes str Scott A	4b	I	CC2	ST290	Human	1983	USA	Listeriosis outbreak in Massachussets	Briers et al., J. Bacteriol. 2011 (PubMed:21685277)	1	3021822	2945	RefSeq	2011-05-05	NZ_CM001159.1	None
44	Listeria monocytogenes J1-220	4b	I	CC6	ST6	Human	2002	USA	Listeriosis outbreak associated with vegetables	Chen et al., J. Bacteriol. 2011 (PubMed:21551300)	1	3032271	2985	RefSeq	2013-07-16	NC_021830.1	None
45	Listeria monocytogenes SLCC 1090	4b	I	CC2	ST290	Human crebrospinal fluid	1960	Germany	Female newborn with listeriosis which caused its death	Unpublished	1	2950749	2812	GenBank	2015-12-01	CP013289.1	None
46	Listeria monocytogenes ATCC 19117	4d	I	CC2	ST2	Sheep				Haase et al., Env. Microbiology 2011 (PubMed:22003999)	1	2951805	2868	RefSeq	2012-09-10	NC_018584.1	None
47	Listeria monocytogenes CFSAN023463		I	ST382	ST382			USA		Unpublished	1	2939733	2833	RefSeq	2015-07-08	NZ_CP012021.1	None
48	Listeria monocytogenes CFSAN006122		I	CC6	ST6	Cheese	2013	USA			1	2908490	2776	GenBank	2014-05-06	CP007600.1	None
49	Listeria monocytogenes IZSAM_Lm_hs2008	4b	I	CC6	ST6	Adult immunocompetent patient		Italy	Fever, altered mental status, rigor nuchalis, and lethal exitus.	Centoram et al., Genome. Announ. 2015 (PubMed:25744995)	1	2904228	2808	RefSeq	2014-12-29	NZ_CP010346.1	None
50	Listeria monocytogenes strain J1776	4b	I	CC6	ST6	Human	2002	USA		University of California at Davis 100K Pathogen Genome Project	2	2953719	2902	RefSeq	2013-07-16	NC_021839.1	None
51	Listeria monocytogenes strain J1926	4b	I	CC6	ST6	Food	2002	USA		University of California at Davis 100K Pathogen Genome Project	2	2953708	2899	RefSeq	2013-07-16	NC_021840.1	None
52	Listeria monocytogenes strain J1817	4b	I	CC6	ST6	Environment	2002	USA		University of California at Davis 100K Pathogen Genome Project	2	2953716	2903	RefSeq	2013-07-16	NC_021827.1	None
53	Listeria monocytogenes J1816	4b	I	CC2	ST2	Human	2002	USA	Listeriosis outbreak caused by turkey deli meat	Chen et al., J. Bacteriol. 2011 (PubMed:21551300)	1	2947460	2794	RefSeq	2013-07-16	NC_021829.1	None
54	Listeria monocytogenes NE dc2014		I	CC1	ST1	Cheese				Unpublished	1	2904662	2770	GenBank	2014-03-25	CP007492.1	None
55	Listeria monocytogenes serotype 4b str LL195	4b	I	CC1	ST1	Human	1983	Switzerland	Listeriosis outbreak caused by Vacherin Mont d'Or soft cheese	Weinmaier et al., Genome Announc. 2013 (PubMed:23405339)	1	2904662	2838	RefSeq	2012-11-21	NC_019556.1	None
56	Listeria monocytogenes strain J1-108	4b	I	CC1	ST1	Coleslaw	1981	USA		University of California at Davis 100K Pathogen Genome Project	1	2981886	2912	RefSeq	2013-07-16	NC_021825.1	None
57	Listeria monocytogenes NTSN	4b	I	CC1	ST1	Sheep brain	2013	China	Outbreak of sheep listeriosis with neurological symptoms	Tan et al., Genome announc. 2015 (PubMed:25593254)	1	2904500	2800	RefSeq	2014-12-09	NZ_CP009897.1	None
58	Listeria monocytogenes serotype 4b str F2365	4b	I	CC1	ST1	Jalisco Soft Cheese	1985	USA	Listeriosis outbreak, mostly pregnant women	Nelson et al., N.A.R. 2004 (PubMed:15115801)	1	2905187	2821	RefSeq	2001-08-28	NC_002973.6	None
59	Listeria monocytogenes ATCC 19118	4e	I	CC1	ST73	Chicken	1961	England		Unpublished	1	2942510	2817	GenBank	2015-12-01	CP013285.1	Listeria monocytogenes WSLC 1018
60	Listeria monocytogenes SLCC2378	4e	I	CC1	ST73	Poultry				Haase et al., Env. Microbiology 2011 (PubMed:22003999)	1	2941360	2874	RefSeq	2012-09-10	NC_018585.1	None
61	Listeria monocytogenes WSLC1042	4b	I	CC1	ST79	Human			Listeriosis outbreak	Klumpp et al., Genome Announc. 2014 (PubMed:24786957)	1	2942306	2824	GenBank	2014-02-14	CP007210.1	None
62	Listeria monocytogenes FSL F2-208					Human blood	1999	USA		den Bakker., BMC Genomics 2010 (PubMed:21126366)	1	3223176	3318	RefSeq	2010-12-06	CM001046.1	None
63	Listeria monocytogenes ATCC 19116	4c	III	CC131	ST71	Chicken	1961	England		Unpublished	1	2839870	2711	GenBank	2015-12-01	CP013286.1	Listeria monocytogenes WSLC 1019
64	Listeria monocytogenes ATCC 19114	4a	III	CC131	ST71	Animal tissue	1931	England		Unpublished	1	2842039	2705	RefSeq	2015-12-01	NZ_CP013287.1	Listeria monocytogenes WSLC 1020
65	Listeria monocytogenes SLCC2376	4c	III	CC131	ST71	Poultry				Haase et al., Env. Microbiology 2011 (PubMed:22003999)	1	2840185	2755	RefSeq	2012-09-10	NC_018590.1	None
66	Listeria monocytogenes LM850658	4a	III	CC69	ST202	Sheep	1985	Australia	Diseased sheep	Fang et al., J. Micro. Biotech. 2016 (PubMed:26464378)	1	2918502	2850	RefSeq	2015-07-30	NZ_CP009242.1	None
67	Listeria monocytogenes HCC23	4a	III	CC69	ST201	Healthy channel catfish	2000	USA		Steele et al., J. Bacteriol. 2011 (PubMed:21602330)	1	2976212	2974	RefSeq	2008-12-12	NC_011660.1	None
68	Listeria monocytogenes M7	4a	III	CC69	ST201	Cow's milk	2007	China	Pasteurized milk	Chen et al., J. Bacteriol. 2011 (PubMed:21742872)	1	2976163	2977	RefSeq	2011-06-14	NC_017537.1	None
69	Listeria monocytogenes L99	4a	III	CC69	ST201	Cheese	1950	Netherlands		Hain et al., BMC Genomics 2012 (PubMed:22530965)	1	2979198	2925	RefSeq	2010-09-22	NC_017529.1	None
70	Listeria monocytogenes FSL J1-208		IV	ST569	ST569	Goat			Listeriosis outbreak in goat herds in a farm	den Bakker et al., Applied Env. Microb. 2012 (PubMed:22247147)	2	2854354	2783	RefSeq	2012-02-28	NZ_CM001470.1	None
71	Listeria innocua FSL J1-023								Obtained from Qualicon, exact origin unknown	den Bakker., BMC Genomics 2010 (PubMed:21126366)	1	2914007	3180	RefSeq	2010-12-06	NZ_CM001049.1	None
72	Listeria innocua FSL S4-378					Puddle water	2002	USA	Isolated from puddle in New York urban area	den Bakker., BMC Genomics 2010 (PubMed:21126366)	1	3115943	3165	RefSeq	2010-12-06	CM001048.1	None
73	Listeria innocua Clip11262	6a		CC140	ST140	Cheese	1988	Morocco		Glaser et al., Science 2001 (PubMed:11679669)	2	3011208	2968	RefSeq	2001-11-08	NC_003212.1	None
74	Listeria welshimeri serovar 6b str SLCC5334	6b		ST129	ST129	Decaying plants	1968	USA		Hain et al., J. Bacteriol. 2006 (PubMed:16936040)	1	2814130	2780	RefSeq	2006-10-25	AM263198.1	None
75	Listeria seeligeri serovar 1-2b str SLCC3954	1/2b		ST163	ST163	Soil isolate	1983	Germany		Steinweg et al., J. Bacteriol. 2010 (PubMed:20061480)	1	2797636	2722	RefSeq	2010-02-18	FN557490.1	None
76	Listeria seeligeri FSL N1-067					Food processing plant		USA		den Bakker., BMC Genomics 2010 (PubMed:21126366)	1	3140155	3370	RefSeq	2010-12-06	NZ_CM001051.1	None
77	Listeria seeligeri FSL S4-171					Urban environment	2001	USA		den Bakker., BMC Genomics 2010 (PubMed:21126366)	1	2972337	3004	RefSeq	2010-12-06	CM001052.1	None
78	Listeria ivanovii subsp ivanovii PAM 55	5				Sheep	1997	Spain	Isolated from an outbreak of abortion in sheep.	Buchrieser et al., J. Bacteriol. 2011 (PubMed:22072644)	1	2928879	1911	RefSeq	2011-09-15	NC_016011.1	None
79	Listeria ivanovii WSLC3009	5								Klumpp et al., Genome Announc. 2014 (PubMed:24786957)	1	2919538	2781	RefSeq	2014-02-07	NZ_CP007172.1	None
80	Listeria ivanovii subsp ivanovii WSLC 3010	5								Hupfeld et al., Genome Announc. 2015 (PubMed:25614561)	1	2919548	2781	RefSeq	2014-10-06	NZ_CP009577.1	None
81	Listeria ivanovii subsp londoniensis WSLC 30151	5		ST886	ST886					Hupfeld et al., Genome Announc. 2015 (PubMed:25614561)	1	3045035	2917	RefSeq	2014-10-06	NZ_CP009576.1	None
82	Listeria ivanovii FSL F6-596	5				Food		France		den Bakker., BMC Genomics 2010 (PubMed:21126366)	1	3133385	3168	RefSeq	2010-12-06	CM001050.1	None
83	Listeria ivanovii subsp londoniensis WSLC 30167	5		CC127	ST887					Hupfeld et al., Genome Announc. 2015 (PubMed:25614561)	1	2993492	2835	RefSeq	2014-10-06	NZ_CP009575.1	None
