# Supplementary material for: Listeriomics: an Interactive Web Platform for Systems Biology of Listeria
Source: mSystems. 2017 Mar 14;2(2):e00186-16. doi: 10.1128/mSystems.00186-16 (PMC5350546; doi:10.1128/mSystems.00186-16)
Supplement: TABLE S2 [file sys002172096st4.xls]

## Sheet: References
Reference	PubMed ID
Barry et al. 1999	10220880
Christiansen et al. 2006	16682563
Johansson et al. 2002	12230973
Johansson et al. 2009	19914169
KEGG DAS	http://www.genome.jp/kegg/
Mandin et al. 2007	17259222
Mraheil et al. 2011	21278422
Nielsen et al. 2008	18621897
Oliver et al. 2009	20042087
Rfam 2012	http://rfam.xfam.org/
Toledo-Arana et al. 2009	19448609
Wurtzel et al. 2012	22617957

## Sheet: Small RNA
Id	Name	From	To	Strand	Length	Synonim	TSS	First described in	Also described in
1	rli1 - LhrC-1	231884	231994	+	111	LhrC-1,	Yes	Christiansen et al. 2006	Wurtzel et al. 2012;Toledo-Arana et al. 2009;Mraheil et al. 2011;Rfam 2012;
2	rli2 - LhrC-2	232086	232197	+	112	LhrC-2,	Yes	Christiansen et al. 2006	Wurtzel et al. 2012;Toledo-Arana et al. 2009;Mraheil et al. 2011;Rfam 2012;
3	rli3 - LhrC-3	232289	232400	+	112	LhrC-3,	Yes	Christiansen et al. 2006	Wurtzel et al. 2012;Toledo-Arana et al. 2009;Mraheil et al. 2011;Rfam 2012;
4	rli4 - LhrC-4	232492	232605	+	114	LhrC-4,	Yes	Christiansen et al. 2006	Wurtzel et al. 2012;Toledo-Arana et al. 2009;Mraheil et al. 2011;Rfam 2012;
5	rli5 - rliA	513584	513807	+	224	rliA,		Mandin et al. 2007	Toledo-Arana et al. 2009;Rfam 2012;
6	rli6 - rliB	544238	544716	+	479	rliB,	Yes	Mandin et al. 2007	Wurtzel et al. 2012;Toledo-Arana et al. 2009;Rfam 2012;Oliver et al. 2009;
7	rli7 - LhrC-5	981621	981731	+	111	LhrC-5,	Yes	Christiansen et al. 2006	Wurtzel et al. 2012;Toledo-Arana et al. 2009;Mraheil et al. 2011;Rfam 2012;
8	rli8 - rliC	1154414	1154674	+	261	rliC,		Mandin et al. 2007	Mraheil et al. 2011;Toledo-Arana et al. 2009;
9	rli9 - rliH	1180826	1181254	+	429	rliH,		Mandin et al. 2007	Toledo-Arana et al. 2009;Rfam 2012;Oliver et al. 2009;
10	rli10 - rliD	1359202	1359529	-	328	rliD,		Mandin et al. 2007	Toledo-Arana et al. 2009;Rfam 2012;
11	rli11 - sbrA	1399365	1399616	+	252	Rli11-sbrA, sbrA,	Yes	Nielsen et al. 2008	Wurtzel et al. 2012;Toledo-Arana et al. 2009;Mraheil et al. 2011;Rfam 2012;Oliver et al. 2009;
12	rli12 - ssrS-6S	1546336	1546531	-	196	ssrS, ssrS-6S,	Yes	Mandin et al. 2007	Wurtzel et al. 2012;Toledo-Arana et al. 2009;Mraheil et al. 2011;
13	rli13 - rliE	1584586	1584808	+	223	rliE,		Mandin et al. 2007	Toledo-Arana et al. 2009;Rfam 2012;
14	rli14 - LhrB	1859870	1860017	-	148	LhrB, LhrB-L20,	Yes	Christiansen et al. 2006	Wurtzel et al. 2012;Toledo-Arana et al. 2009;Mraheil et al. 2011;
15	rli15 - rnpB	1961807	1962188	-	382	RNaseP_bact_b, rnpB, rnpB-RNase P,	Yes	Mandin et al. 2007	Wurtzel et al. 2012;Toledo-Arana et al. 2009;Rfam 2012;Mraheil et al. 2011;
16	rli16 - rliF	2106073	2106292	-	220	rliF,		Mandin et al. 2007	Toledo-Arana et al. 2009;Rfam 2012;
17	rli17 - LhrA	2346166	2346382	-	217	LhrA,	Yes	Christiansen et al. 2006	Wurtzel et al. 2012;Toledo-Arana et al. 2009;Mraheil et al. 2011;Rfam 2012;
18	rli18 - rliG	2386715	2386992	-	278	rliG,	Yes	Mandin et al. 2007	Wurtzel et al. 2012;Toledo-Arana et al. 2009;Mraheil et al. 2011;
19	rli19 - ssrA	2509852	2510220	-	369	ssrA, ssrA-tmRNA, tmRNA,	Yes	Mandin et al. 2007	Wurtzel et al. 2012;Toledo-Arana et al. 2009;Rfam 2012;Mraheil et al. 2011;
20	rli20 - SRP	2784311	2784413	-	103	Bacteria_large_SRP, Bacteria_small_SRP, SRP,	Yes	Barry et al. 1999	Wurtzel et al. 2012;Toledo-Arana et al. 2009;Mraheil et al. 2011;Rfam 2012;Rfam 2012-2;
21	rli21 - rliI	2841962	2842199	-	238	rliI,	Yes	Mandin et al. 2007	Wurtzel et al. 2012;Toledo-Arana et al. 2009;Mraheil et al. 2011;Rfam 2012;
22	rli22	31997	32107	+	111			Toledo-Arana et al. 2009	Toledo-Arana et al. 2009;Rfam 2012;
23	rli23	172171	172268	+	98	rli23-1,		Toledo-Arana et al. 2009	Toledo-Arana et al. 2009;Rfam 2012;
24	rli24	271014	271201	+	188		Yes	Toledo-Arana et al. 2009	Mraheil et al. 2011;Toledo-Arana et al. 2009;Wurtzel et al. 2012;Rfam 2012;Oliver et al. 2009;
25	rli25	357516	357618	-	103	rli23-2,		Toledo-Arana et al. 2009	Toledo-Arana et al. 2009;Rfam 2012;
26	rli26	388590	388707	-	118		Yes	Toledo-Arana et al. 2009	Wurtzel et al. 2012;Toledo-Arana et al. 2009;Rfam 2012;
27	rli27	434817	434929	+	113		Yes	Toledo-Arana et al. 2009	Wurtzel et al. 2012;Toledo-Arana et al. 2009;Mraheil et al. 2011;Rfam 2012;
28	rli28	507141	507372	-	232	rli28-1,	Yes	Toledo-Arana et al. 2009	Wurtzel et al. 2012;Mraheil et al. 2011;Toledo-Arana et al. 2009;Rfam 2012;
29	rli28-2	2039064	2039248	+	185			Toledo-Arana et al. 2009	Rfam 2012;
30	rli28-3	2154893	2155080	-	188			Toledo-Arana et al. 2009	Rfam 2012;
31	rli29	507450	507632	-	183		Yes	Toledo-Arana et al. 2009	Wurtzel et al. 2012;Toledo-Arana et al. 2009;Mraheil et al. 2011;
32	rli30	540670	540785	-	116			Toledo-Arana et al. 2009	Toledo-Arana et al. 2009;
33	rli31	597806	597926	+	121		Yes	Toledo-Arana et al. 2009	Wurtzel et al. 2012;Toledo-Arana et al. 2009;Mraheil et al. 2011;Rfam 2012;Oliver et al. 2009;
34	rli32	600604	600750	-	147		Yes	Toledo-Arana et al. 2009	Wurtzel et al. 2012;Toledo-Arana et al. 2009;Mraheil et al. 2011;Rfam 2012;
35	rli33-2	708309	708494	+	186	rli33-1,		Toledo-Arana et al. 2009	Mraheil et al. 2011;
36	rli33-3	708326	708860	+	535	rli33,		Toledo-Arana et al. 2009	Toledo-Arana et al. 2009;Rfam 2012;
37	rli33	708618	708860	+	243	rli33-2,	Yes	Toledo-Arana et al. 2009	Wurtzel et al. 2012;Mraheil et al. 2011;
38	rli34-2	678220	678303	-	84	rli34-1,		Toledo-Arana et al. 2009	Rfam 2012;
39	rli34	802948	803031	-	84	rli34-2,		Toledo-Arana et al. 2009	Toledo-Arana et al. 2009;Rfam 2012;
40	rli35	855393	855495	-	103	rli23-3,		Toledo-Arana et al. 2009	Toledo-Arana et al. 2009;Rfam 2012;
41	rli36	859412	859521	-	110		Yes	Toledo-Arana et al. 2009	Wurtzel et al. 2012;Toledo-Arana et al. 2009;Rfam 2012;
42	rli37	907526	907832	+	307		Yes	Toledo-Arana et al. 2009	Wurtzel et al. 2012;Toledo-Arana et al. 2009;Rfam 2012;
43	rli38	1152549	1152917	+	369		Yes	Toledo-Arana et al. 2009	Wurtzel et al. 2012;Mraheil et al. 2011;Rfam 2012;Toledo-Arana et al. 2009;
44	rli39	1179807	1179993	+	187			Toledo-Arana et al. 2009	Toledo-Arana et al. 2009;Oliver et al. 2009;
45	rli40	1275547	1275794	-	248		Yes	Toledo-Arana et al. 2009	Wurtzel et al. 2012;Toledo-Arana et al. 2009;Rfam 2012;
46	rli41	1276713	1277206	-	494		Yes	Toledo-Arana et al. 2009	Wurtzel et al. 2012;Mraheil et al. 2011;Toledo-Arana et al. 2009;Rfam 2012;
47	rli42	1399461	1399616	-	156		Yes	Toledo-Arana et al. 2009	Wurtzel et al. 2012;Toledo-Arana et al. 2009;Mraheil et al. 2011;Rfam 2012;
48	rli43	1861377	1861533	-	157		Yes	Toledo-Arana et al. 2009	Wurtzel et al. 2012;Toledo-Arana et al. 2009;Rfam 2012;
49	rli44	2039087	2039375	+	289		Yes	Toledo-Arana et al. 2009	Wurtzel et al. 2012;Toledo-Arana et al. 2009;Mraheil et al. 2011;Oliver et al. 2009;
50	rli45-2	2153775	2153852	+	78	rli45,		Toledo-Arana et al. 2009	Rfam 2012;
51	rli45	2154765	2154852	+	88	RatA-3,	Yes	Toledo-Arana et al. 2009	Wurtzel et al. 2012;Toledo-Arana et al. 2009;Mraheil et al. 2011;Rfam 2012;
52	rli46	2154765	2155058	-	294		Yes	Toledo-Arana et al. 2009	Wurtzel et al. 2012;Toledo-Arana et al. 2009;Mraheil et al. 2011;
53	rli47	2226036	2226481	+	446		Yes	Toledo-Arana et al. 2009	Wurtzel et al. 2012;Toledo-Arana et al. 2009;Rfam 2012;Oliver et al. 2009;Mraheil et al. 2011;
54	rli48	2361274	2361405	-	132		Yes	Toledo-Arana et al. 2009	Wurtzel et al. 2012;Toledo-Arana et al. 2009;Mraheil et al. 2011;Rfam 2012;
55	rli49	2660210	2660364	+	155		Yes	Toledo-Arana et al. 2009	Wurtzel et al. 2012;Toledo-Arana et al. 2009;Rfam 2012;
56	rli50	2782981	2783264	-	284	rli28-4,	Yes	Toledo-Arana et al. 2009	Wurtzel et al. 2012;Toledo-Arana et al. 2009;Rfam 2012;Mraheil et al. 2011;
57	rli51	207589	207709	+	121			Toledo-Arana et al. 2009	Toledo-Arana et al. 2009;Mraheil et al. 2011;Oliver et al. 2009;Rfam 2012;
58	rli52	552327	552421	-	95		Yes	Toledo-Arana et al. 2009	Toledo-Arana et al. 2009;Mraheil et al. 2011;Wurtzel et al. 2012;Rfam 2012;
59	rli53	955824	956021	+	198		Yes	Toledo-Arana et al. 2009	Wurtzel et al. 2012;Mraheil et al. 2011;Oliver et al. 2009;Toledo-Arana et al. 2009;Rfam 2012;
60	rli54	1078584	1079111	+	528			Toledo-Arana et al. 2009	Toledo-Arana et al. 2009;Rfam 2012;
61	rli55	1198108	1198561	+	454		Yes	Toledo-Arana et al. 2009	Wurtzel et al. 2012;Mraheil et al. 2011;Toledo-Arana et al. 2009;
62	rli56	1199848	1199937	+	90		Yes	Toledo-Arana et al. 2009	Wurtzel et al. 2012;Mraheil et al. 2011;Toledo-Arana et al. 2009;Rfam 2012;
63	rli57	1216658	1216957	+	300			Toledo-Arana et al. 2009	Toledo-Arana et al. 2009;
64	rli58	1639915	1640132	-	218		Yes	Toledo-Arana et al. 2009	Wurtzel et al. 2012;Mraheil et al. 2011;Toledo-Arana et al. 2009;
65	rli59	1702361	1702543	-	183		Yes	Toledo-Arana et al. 2009	Wurtzel et al. 2012;Mraheil et al. 2011;Rfam 2012;Toledo-Arana et al. 2009;
66	rli60	2054162	2054501	+	340		Yes	Toledo-Arana et al. 2009	Wurtzel et al. 2012;Mraheil et al. 2011;Toledo-Arana et al. 2009;
67	rli61	2275297	2275362	-	66		Yes	Toledo-Arana et al. 2009	Wurtzel et al. 2012;Rfam 2012;Mraheil et al. 2011;
68	rli62	2364321	2364439	-	119		Yes	Toledo-Arana et al. 2009	Wurtzel et al. 2012;Toledo-Arana et al. 2009;Rfam 2012;Mraheil et al. 2011;
69	rli63	2612921	2613300	-	380		Yes	Toledo-Arana et al. 2009	Wurtzel et al. 2012;Toledo-Arana et al. 2009;Mraheil et al. 2011;
70	rli65	531148	531266	+	119		Yes	Oliver et al. 2009	Wurtzel et al. 2012;Mraheil et al. 2011;Oliver et al. 2009;
71	rli66	1057315	1057642	-	328	rli124,	Yes	Oliver et al. 2009	Oliver et al. 2009;Wurtzel et al. 2012;
72	rli67	1535169	1535409	-	241			Oliver et al. 2009	Oliver et al. 2009;
73	rli68	2174995	2175265	+	271			Oliver et al. 2009	Oliver et al. 2009;
74	rli69	2468115	2468289	+	175			Oliver et al. 2009	Oliver et al. 2009;
75	rli70	2533504	2533732	+	229			Oliver et al. 2009	Oliver et al. 2009;
76	rli71	28964	29061	+	98		Yes	Oliver et al. 2009	Wurtzel et al. 2012;Mraheil et al. 2011;
77	rli72	200410	200519	+	110		Yes	Oliver et al. 2009	Wurtzel et al. 2012;Mraheil et al. 2011;
78	rli73	200942	201217	+	276		Yes	Oliver et al. 2009	Wurtzel et al. 2012;Mraheil et al. 2011;
79	rli74	209321	209453	+	133		Yes	Oliver et al. 2009	Wurtzel et al. 2012;Mraheil et al. 2011;
80	rli75	321290	321363	+	74			Mraheil et al. 2011	Mraheil et al. 2011;
81	rli76	344675	344771	-	97		Yes	Mraheil et al. 2011	Wurtzel et al. 2012;Mraheil et al. 2011;
82	rli77	454095	454227	+	133			Mraheil et al. 2011	Mraheil et al. 2011;
83	rli78	507068	507473	+	406	RatA-1,	Yes	Mraheil et al. 2011	Wurtzel et al. 2012;Mraheil et al. 2011;Rfam 2012;
84	rli79	696818	696880	+	63			Mraheil et al. 2011	Mraheil et al. 2011;
85	rli80	787038	787254	+	217		Yes	Mraheil et al. 2011	Wurtzel et al. 2012;Mraheil et al. 2011;
86	rli81	905685	905801	+	117		Yes	Mraheil et al. 2011	Wurtzel et al. 2012;Mraheil et al. 2011;
87	rli82	910875	910942	-	68		Yes	Mraheil et al. 2011	Wurtzel et al. 2012;Mraheil et al. 2011;
88	rli83	926922	927039	+	118			Mraheil et al. 2011	Mraheil et al. 2011;
89	rli84	1093855	1093954	+	100		Yes	Mraheil et al. 2011	Wurtzel et al. 2012;Mraheil et al. 2011;
90	rli85	1154617	1154762	-	146			Mraheil et al. 2011	Mraheil et al. 2011;
91	rli86	1272592	1272662	+	71		Yes	Mraheil et al. 2011	Wurtzel et al. 2012;Mraheil et al. 2011;
92	rli87	1301287	1301551	+	265		Yes	Mraheil et al. 2011	Wurtzel et al. 2012;Mraheil et al. 2011;
93	rli88	1320429	1320501	+	73		Yes	Mraheil et al. 2011	Wurtzel et al. 2012;Mraheil et al. 2011;
94	rli89	1399490	1399656	+	167	rli42,		Mraheil et al. 2011	Mraheil et al. 2011;Oliver et al. 2009;
95	rli90	1527941	1528048	-	108		Yes	Mraheil et al. 2011	Wurtzel et al. 2012;Mraheil et al. 2011;
96	rli91	1575830	1575917	-	88		Yes	Mraheil et al. 2011	Wurtzel et al. 2012;Mraheil et al. 2011;
97	rli92	1638942	1639091	+	150		Yes	Mraheil et al. 2011	Wurtzel et al. 2012;Mraheil et al. 2011;
98	rli93	1641179	1641239	+	61			Mraheil et al. 2011	Mraheil et al. 2011;
99	rli94	2039079	2039375	-	297	RatA-2,	Yes	Mraheil et al. 2011	Wurtzel et al. 2012;Mraheil et al. 2011;Rfam 2012;
100	rli95	2106222	2106324	+	103			Mraheil et al. 2011	Mraheil et al. 2011;
101	rli96	2239222	2239295	-	74		Yes	Mraheil et al. 2011	Wurtzel et al. 2012;Mraheil et al. 2011;
102	rli97	2279995	2280110	-	116		Yes	Mraheil et al. 2011	Wurtzel et al. 2012;Mraheil et al. 2011;
103	rli98	2361329	2361581	+	253		Yes	Mraheil et al. 2011	Wurtzel et al. 2012;Mraheil et al. 2011;
104	rli99	2395032	2395236	+	205		Yes	Mraheil et al. 2011	Wurtzel et al. 2012;Mraheil et al. 2011;
105	rli100	2424807	2424866	-	60		Yes	Mraheil et al. 2011	Wurtzel et al. 2012;Mraheil et al. 2011;
106	rli101	2452913	2452994	-	82		Yes	Mraheil et al. 2011	Wurtzel et al. 2012;Mraheil et al. 2011;
107	rli102	2454489	2454690	+	202		Yes	Mraheil et al. 2011	Wurtzel et al. 2012;Mraheil et al. 2011;
108	rli103	2498270	2498344	-	75			Mraheil et al. 2011	Mraheil et al. 2011;
109	rli104	2505181	2505340	-	160			Mraheil et al. 2011	Mraheil et al. 2011;
110	rli105	2533481	2533615	-	135		Yes	Mraheil et al. 2011	Wurtzel et al. 2012;Mraheil et al. 2011;
111	rli106	2594561	2594785	-	225		Yes	Mraheil et al. 2011	Wurtzel et al. 2012;Mraheil et al. 2011;
112	rli107	2632700	2632770	-	71			Mraheil et al. 2011	Mraheil et al. 2011;
113	rli108	2639710	2639789	-	80		Yes	Mraheil et al. 2011	Wurtzel et al. 2012;Mraheil et al. 2011;
114	rli109	2694509	2694694	-	186		Yes	Mraheil et al. 2011	Wurtzel et al. 2012;Mraheil et al. 2011;
115	rli110	2730489	2730555	+	67			Mraheil et al. 2011	Mraheil et al. 2011;
116	rli111	2736457	2736640	+	184		Yes	Mraheil et al. 2011	Wurtzel et al. 2012;Mraheil et al. 2011;
117	rli112	2782958	2783091	+	134		Yes	Mraheil et al. 2011	Mraheil et al. 2011;Wurtzel et al. 2012;
118	rli113	2839401	2839573	-	173		Yes	Mraheil et al. 2011	Wurtzel et al. 2012;Mraheil et al. 2011;
119	rli114	2857252	2857320	-	69		Yes	Mraheil et al. 2011	Wurtzel et al. 2012;Mraheil et al. 2011;
120	rli115	77597	77863	+	267		Yes	Mraheil et al. 2011	Wurtzel et al. 2012;
121	rli116	143795	144000	+	206		Yes	Mraheil et al. 2011	Wurtzel et al. 2012;
122	rli117	145571	145841	+	271		Yes	Mraheil et al. 2011	Wurtzel et al. 2012;
123	rli118	199775	199884	+	110		Yes	Mraheil et al. 2011	Wurtzel et al. 2012;
124	rli119	215458	215587	-	130		Yes	Wurtzel et al. 2012	Wurtzel et al. 2012;
125	rli120	226546	226640	+	95		Yes	Wurtzel et al. 2012	Wurtzel et al. 2012;
126	rli121	495786	496381	+	596		Yes	Wurtzel et al. 2012	Wurtzel et al. 2012;
127	rli122	507021	507161	-	141		Yes	Wurtzel et al. 2012	Wurtzel et al. 2012;
128	rli123	862938	863241	+	304		Yes	Wurtzel et al. 2012	Wurtzel et al. 2012;
129	rli124	1057361	1057621	-	261	rli66,	Yes	Wurtzel et al. 2012	Wurtzel et al. 2012;Oliver et al. 2009;
130	rli125	1154319	1154671	-	353		Yes	Wurtzel et al. 2012	Wurtzel et al. 2012;
131	rli126	1159877	1160115	+	239		Yes	Wurtzel et al. 2012	Wurtzel et al. 2012;
132	rli127	1473701	1473829	-	129		Yes	Wurtzel et al. 2012	Wurtzel et al. 2012;
133	rli128	1575917	1575995	-	79		Yes	Wurtzel et al. 2012	Wurtzel et al. 2012;
134	rli129	1613300	1613451	-	152		Yes	Wurtzel et al. 2012	Wurtzel et al. 2012;
135	rli130	2008753	2008871	-	119		Yes	Wurtzel et al. 2012	Wurtzel et al. 2012;
136	rli131	2031272	2031354	-	83		Yes	Wurtzel et al. 2012	Wurtzel et al. 2012;
137	rli132	2109721	2109972	-	252		Yes	Wurtzel et al. 2012	Wurtzel et al. 2012;
138	rli133	2145524	2145648	-	125		Yes	Wurtzel et al. 2012	Wurtzel et al. 2012;
139	rli134	2151510	2151605	-	96		Yes	Wurtzel et al. 2012	Wurtzel et al. 2012;
140	rli135	2213168	2213213	-	46		Yes	Wurtzel et al. 2012	Wurtzel et al. 2012;
141	rli136	2286256	2286586	-	331		Yes	Wurtzel et al. 2012	Wurtzel et al. 2012;
142	rli137	2293286	2293472	+	187		Yes	Wurtzel et al. 2012	Wurtzel et al. 2012;
143	rli138	2321818	2322026	+	209		Yes	Wurtzel et al. 2012	Wurtzel et al. 2012;
144	rli139	2321818	2321967	-	150		Yes	Wurtzel et al. 2012	Wurtzel et al. 2012;
145	rli140	2395032	2395244	-	213		Yes	Wurtzel et al. 2012	Wurtzel et al. 2012;
146	rli141	2399283	2399512	+	230		Yes	Wurtzel et al. 2012	Wurtzel et al. 2012;
147	rli142	2569572	2569681	+	110		Yes	Wurtzel et al. 2012	Wurtzel et al. 2012;
148	rli143	2584861	2585032	-	172		Yes	Wurtzel et al. 2012	Wurtzel et al. 2012;
149	rli144	2640531	2640819	-	289		Yes	Wurtzel et al. 2012	Wurtzel et al. 2012;
150	rli145	2794580	2794741	-	162		Yes	Wurtzel et al. 2012	Wurtzel et al. 2012;
151	rli146	318784	318834	+	51		Yes	Wurtzel et al. 2012	Wurtzel et al. 2012;
152	rli147	2784594	2784775	-	182		Yes	Wurtzel et al. 2012	Wurtzel et al. 2012;
153	rli148 - sbrB	1275554	1275719	+	166	sbrB,		Oliver et al. 2009	Oliver et al. 2009;
154	rli149 - sbrD	2613033	2613100	+	68	sbrD,		Oliver et al. 2009	Oliver et al. 2009;

## Sheet: anti RNA
Id	Name	From	To	Strand	Length	Synonim	TSS	First described in	Also described in
1	anti0043	48338	48637	-	300		Yes	Mraheil et al. 2011	Wurtzel et al. 2012;Mraheil et al. 2011;
2	anti0112	120158	120546	+	389	lmo0111,		Toledo-Arana et al. 2009	Toledo-Arana et al. 2009;
3	anti0172-rli23	172186	172485	+	300		Yes	Wurtzel et al. 2012	Wurtzel et al. 2012;
4	anti0307	331446	331758	-	313	lmo0306,		Toledo-Arana et al. 2009	Toledo-Arana et al. 2009;
5	anti0330-rli25	357292	357591	-	300		Yes	Wurtzel et al. 2012	Wurtzel et al. 2012;
6	anti0360	388392	388640	-	249			Mraheil et al. 2011	Mraheil et al. 2011;
7	anti0387	411795	412094	-	300		Yes	Wurtzel et al. 2012	Wurtzel et al. 2012;
8	anti0421	441667	441966	+	300		Yes	Wurtzel et al. 2012	Wurtzel et al. 2012;
9	anti0424	444354	444653	+	300		Yes	Wurtzel et al. 2012	Wurtzel et al. 2012;
10	anti0441	471939	472238	+	300		Yes	Wurtzel et al. 2012	Wurtzel et al. 2012;
11	anti0469	506019	506103	-	85			Mraheil et al. 2011	Mraheil et al. 2011;
12	anti0470	506669	506968	-	300		Yes	Wurtzel et al. 2012	Wurtzel et al. 2012;
13	anti0506-rli30	540470	540769	-	300		Yes	Wurtzel et al. 2012	Wurtzel et al. 2012;
14	anti0570	607550	607849	-	300		Yes	Wurtzel et al. 2012	Wurtzel et al. 2012;
15	anti0571	608233	608532	+	300		Yes	Wurtzel et al. 2012	Wurtzel et al. 2012;
16	anti0605	643800	644099	+	300		Yes	Wurtzel et al. 2012	Wurtzel et al. 2012;
17	anti0647-1	689529	689828	+	300		Yes	Mraheil et al. 2011	Wurtzel et al. 2012;Mraheil et al. 2011;
18	anti0647-2	689530	689922	+	393	lmo0648,	Yes	Toledo-Arana et al. 2009	Toledo-Arana et al. 2009;Wurtzel et al. 2012;Mraheil et al. 2011;
19	anti0648-T1	689825	690364	-	540	lmo0647-T1,		Toledo-Arana et al. 2009	Toledo-Arana et al. 2009;
20	anti0648-T2	689825	689861	-	37	lmo0647-T2,		Toledo-Arana et al. 2009	Toledo-Arana et al. 2009;
21	anti0648-1	689932	689996	-	65			Mraheil et al. 2011	Mraheil et al. 2011;
22	anti0648-2	690044	690350	-	307			Mraheil et al. 2011	Mraheil et al. 2011;
23	anti0667	704825	705124	-	300		Yes	Wurtzel et al. 2012	Wurtzel et al. 2012;
24	anti0671	707570	707869	-	300		Yes	Wurtzel et al. 2012	Wurtzel et al. 2012;
25	MogR-T1	710749	712446	-	1698			Toledo-Arana et al. 2009	Toledo-Arana et al. 2009;
26	MogR-T2	710749	710794	-	46			Toledo-Arana et al. 2009	Toledo-Arana et al. 2009;
27	anti0675	712148	712447	-	300	anti0675-677,	Yes	Wurtzel et al. 2012	Wurtzel et al. 2012;
28	anti0733	762804	763634	-	831	lmo0734,		Toledo-Arana et al. 2009	Toledo-Arana et al. 2009;
29	anti0796	823682	823884	+	203			Mraheil et al. 2011	Mraheil et al. 2011;
30	anti0799	827498	827797	+	300		Yes	Wurtzel et al. 2012	Wurtzel et al. 2012;
31	anti0811	838544	838843	-	300		Yes	Wurtzel et al. 2012	Wurtzel et al. 2012;
32	anti0828-rli35	855168	855467	-	300		Yes	Wurtzel et al. 2012	Wurtzel et al. 2012;
33	anti0887	925981	926280	-	300		Yes	Wurtzel et al. 2012	Wurtzel et al. 2012;
34	anti0943	979023	979137	-	115			Mraheil et al. 2011	Mraheil et al. 2011;
35	anti0945	981201	981315	-	115			Mraheil et al. 2011	Mraheil et al. 2011;
36	anti0946-LhrC-5	981367	981666	-	300	anti0946, anti0946-anti-LhrC-5,	Yes	Mraheil et al. 2011	Wurtzel et al. 2012;Mraheil et al. 2011;
37	anti0968	1000110	1000409	-	300		Yes	Wurtzel et al. 2012	Wurtzel et al. 2012;
38	anti0977-1	1007804	1008103	+	300	anti0977,	Yes	Wurtzel et al. 2012	Wurtzel et al. 2012;
39	anti0977-2	1008851	1008902	+	52	anti0977,		Mraheil et al. 2011	Mraheil et al. 2011;
40	anti1023	1051479	1051778	-	300		Yes	Wurtzel et al. 2012	Wurtzel et al. 2012;
41	anti1079	1111718	1112017	-	300		Yes	Wurtzel et al. 2012	Wurtzel et al. 2012;
42	anti1096	1129954	1130253	-	300		Yes	Wurtzel et al. 2012	Wurtzel et al. 2012;
43	anti1188	1213684	1213983	-	300		Yes	Wurtzel et al. 2012	Wurtzel et al. 2012;
44	anti1236	1263477	1263776	+	300		Yes	Wurtzel et al. 2012	Wurtzel et al. 2012;
45	anti1255	1279827	1280126	+	300		Yes	Wurtzel et al. 2012	Wurtzel et al. 2012;
46	anti1278	1302614	1302913	-	300		Yes	Wurtzel et al. 2012	Wurtzel et al. 2012;
47	anti1279	1303686	1303985	-	300		Yes	Wurtzel et al. 2012	Wurtzel et al. 2012;
48	anti1284	1307098	1307397	+	300		Yes	Wurtzel et al. 2012	Wurtzel et al. 2012;
49	anti1399	1426672	1426971	-	300		Yes	Wurtzel et al. 2012	Wurtzel et al. 2012;
50	anti1457	1490369	1490461	+	93			Mraheil et al. 2011	Mraheil et al. 2011;
51	anti1461	1495134	1495433	-	300		Yes	Wurtzel et al. 2012	Wurtzel et al. 2012;
52	anti1479	1513590	1513639	+	50			Mraheil et al. 2011	Mraheil et al. 2011;
53	anti1655	1704657	1704956	+	300		Yes	Wurtzel et al. 2012	Wurtzel et al. 2012;
54	anti1670-2	1724155	1724454	-	300	anti1670,	Yes	Mraheil et al. 2011	Wurtzel et al. 2012;
55	anti1670-1	1724308	1724381	-	74	anti1670,		Wurtzel et al. 2012	Mraheil et al. 2011;
56	anti1677	1732172	1732471	-	300		Yes	Wurtzel et al. 2012	Wurtzel et al. 2012;
57	anti1707	1769225	1769524	-	300		Yes	Wurtzel et al. 2012	Wurtzel et al. 2012;
58	anti1708	1770069	1770368	+	300		Yes	Wurtzel et al. 2012	Wurtzel et al. 2012;
59	anti1734	1800500	1800799	+	300		Yes	Wurtzel et al. 2012	Wurtzel et al. 2012;
60	anti1749	1819048	1819127	-	80			Mraheil et al. 2011	Mraheil et al. 2011;
61	anti1751	1820461	1820760	+	300		Yes	Wurtzel et al. 2012	Wurtzel et al. 2012;
62	anti1758	1829176	1829234	+	59			Mraheil et al. 2011	Mraheil et al. 2011;
63	anti1777	1854469	1854768	+	300		Yes	Wurtzel et al. 2012	Wurtzel et al. 2012;
64	anti1816	1890670	1890969	-	300		Yes	Wurtzel et al. 2012	Wurtzel et al. 2012;
65	anti1830	1905800	1906099	-	300		Yes	Wurtzel et al. 2012	Wurtzel et al. 2012;
66	anti1846	1923063	1923362	-	300		Yes	Wurtzel et al. 2012	Wurtzel et al. 2012;
67	anti1909	1982000	1982299	-	300		Yes	Wurtzel et al. 2012	Wurtzel et al. 2012;
68	anti1910	1982891	1983142	+	252	lmo1909,		Toledo-Arana et al. 2009	Toledo-Arana et al. 2009;
69	anti1967	2041537	2041655	-	119			Mraheil et al. 2011	Mraheil et al. 2011;
70	anti1974	2047165	2047238	+	74			Mraheil et al. 2011	Mraheil et al. 2011;
71	anti1980-2	2052445	2052744	-	300	anti1980,	Yes	Toledo-Arana et al. 2009	Wurtzel et al. 2012;
72	anti1980-1	2052533	2052674	-	142	lmo1981,		Wurtzel et al. 2012	Toledo-Arana et al. 2009;
73	anti1981	2052934	2053035	+	102	lmo1980,	Yes	Toledo-Arana et al. 2009	Toledo-Arana et al. 2009;Wurtzel et al. 2012;
74	anti2044	2128539	2128672	-	134	lmo2045,		Toledo-Arana et al. 2009	Toledo-Arana et al. 2009;
75	anti2045	2129095	2129314	+	220	lmo2044,		Toledo-Arana et al. 2009	Toledo-Arana et al. 2009;
76	anti2046	2129647	2129946	+	300		Yes	Wurtzel et al. 2012	Wurtzel et al. 2012;
77	anti2057	2139794	2140093	+	300		Yes	Wurtzel et al. 2012	Wurtzel et al. 2012;
78	anti2092	2172218	2172517	-	300		Yes	Wurtzel et al. 2012	Wurtzel et al. 2012;
79	anti2095-rli65	2174997	2175296	+	300	anti2095, anti2095-RNA1,	Yes	Toledo-Arana et al. 2009	Wurtzel et al. 2012;Toledo-Arana et al. 2009;Mraheil et al. 2011;
80	anti2095-1	2174999	2177148	+	2150	anti2095-RNA2,		Toledo-Arana et al. 2009	Toledo-Arana et al. 2009;
81	anti2115	2194179	2194478	-	300		Yes	Wurtzel et al. 2012	Wurtzel et al. 2012;
82	anti2114	2194325	2194624	-	300		Yes	Wurtzel et al. 2012	Wurtzel et al. 2012;
83	anti2224	2314340	2314423	+	84			Mraheil et al. 2011	Mraheil et al. 2011;
84	anti2241	2333247	2333546	+	300		Yes	Wurtzel et al. 2012	Wurtzel et al. 2012;
85	anti2260-1	2347318	2347617	+	300	anti2260,	Yes	Wurtzel et al. 2012	Wurtzel et al. 2012;
86	anti2260-2	2347675	2348065	+	391	anti2260, lmo2259,		Toledo-Arana et al. 2009	Toledo-Arana et al. 2009;Mraheil et al. 2011;
87	anti2263	2349756	2350055	-	300		Yes	Mraheil et al. 2011	Wurtzel et al. 2012;Mraheil et al. 2011;
88	anti2270	2360255	2360554	-	300		Yes	Mraheil et al. 2011	Wurtzel et al. 2012;Mraheil et al. 2011;
89	anti2271	2360820	2360930	+	111			Mraheil et al. 2011	Mraheil et al. 2011;
90	anti2325-1	2397280	2397544	+	265	anti2325-RNA1,		Toledo-Arana et al. 2009	Toledo-Arana et al. 2009;
91	anti2325-2	2397280	2398275	+	996	anti2325-2327, anti2325-RNA2,	Yes	Toledo-Arana et al. 2009	Toledo-Arana et al. 2009;Wurtzel et al. 2012;
92	anti2394-1	2468058	2468274	+	217	anti2394, anti2394-RNA1,		Toledo-Arana et al. 2009	Toledo-Arana et al. 2009;Mraheil et al. 2011;
93	anti2394-2	2468058	2468751	+	694	anti2394, anti2394-RNA2,	Yes	Toledo-Arana et al. 2009	Toledo-Arana et al. 2009;Wurtzel et al. 2012;
94	anti2415	2486369	2486419	+	51			Mraheil et al. 2011	Mraheil et al. 2011;
95	anti2418	2489486	2489785	+	300		Yes	Wurtzel et al. 2012	Wurtzel et al. 2012;
96	anti2428	2497360	2497659	+	300		Yes	Mraheil et al. 2011	Wurtzel et al. 2012;Mraheil et al. 2011;
97	anti2530	2608022	2608077	+	56			Mraheil et al. 2011	Mraheil et al. 2011;
98	anti2558	2637381	2637680	-	300		Yes	Wurtzel et al. 2012	Wurtzel et al. 2012;
99	anti2678	2749549	2749848	+	300		Yes	Wurtzel et al. 2012	Wurtzel et al. 2012;
100	anti2700	2775493	2775792	-	300		Yes	Wurtzel et al. 2012	Wurtzel et al. 2012;
101	anti2717	2792160	2792459	+	300		Yes	Wurtzel et al. 2012	Wurtzel et al. 2012;
102	anti2722	2797765	2798064	-	300		Yes	Wurtzel et al. 2012	Wurtzel et al. 2012;
103	anti2745	2820427	2820726	-	300		Yes	Wurtzel et al. 2012	Wurtzel et al. 2012;
104	anti2749	2823812	2824111	-	300		Yes	Wurtzel et al. 2012	Wurtzel et al. 2012;

## Sheet: CisReg
Id	Name	From	To	Strand	Length	Synonim	First described in	Also described in
1	SAM-SreG	137135	137294	+	160	SAM, SAM 1,	Johansson et al. 2009	Johansson 2009;Toledo-Arana et al. 2009;Mraheil et al. 2011;Rfam 2012;
2	PrfA	204339	204468	-	130		Johansson et al. 2002	Toledo-Arana et al. 2009;Rfam 2012;
3	T-box-1	258548	258760	+	213	T-box,	KEGG DAS	Toledo-Arana et al. 2009;Mraheil et al. 2011;
4	L10	266232	266375	+	144	L10_leader,	Rfam	Toledo-Arana et al. 2009;Mraheil et al. 2011;Rfam 2012;
5	SAM-SreF	309211	309408	-	198	SAM, SAM 2,	Johansson et al. 2009	Johansson 2009;Toledo-Arana et al. 2009;Mraheil et al. 2011;Rfam 2012;
6	TPP-1	340086	340191	+	106	TPP, TPP 1, TPP1,	Rfam	Toledo-Arana et al. 2009;Mraheil et al. 2011;Rfam 2012;
7	Purine-1	611017	611119	-	103	Purine, Purine 1,	Rfam	Toledo-Arana et al. 2009;Mraheil et al. 2011;Rfam 2012;
8	SAM-SreB	637762	637940	-	179	SAM, SAM 3,	Johansson et al. 2009	Johansson 2009;Toledo-Arana et al. 2009;Mraheil et al. 2011;Rfam 2012;
9	glmS	756458	756652	+	195	glms,	Rfam	Toledo-Arana et al. 2009;Mraheil et al. 2011;Rfam 2012;
10	Lysine	826486	826683	-	198		Rfam	Toledo-Arana et al. 2009;Mraheil et al. 2011;Rfam 2012;
11	SAM-SreE	882759	882927	+	169	SAM, SAM 4,	Johansson et al. 2009	Johansson 2009;Toledo-Arana et al. 2009;Mraheil et al. 2011;Rfam 2012;
12	PreQ1	907926	907973	+	48		Rfam	Toledo-Arana et al. 2009;Rfam 2012;
13	yybP-ykoY	1021463	1021588	+	126		Rfam	Toledo-Arana et al. 2009;Mraheil et al. 2011;Rfam 2012;
14	Cobalamin	1179809	1179999	+	191	Cobalamin 1,	Rfam	Rfam 2012;
15	AdoCbl_riboswitch	1198103	1198252	+	150		Rfam	Rfam 2012;
16	Cobalamin 2	1216481	1216658	+	178		Rfam	Rfam 2012;
17	T-box-2	1240774	1241002	+	229	T-box, T-box 1,	Rfam	Toledo-Arana et al. 2009;Mraheil et al. 2011;Rfam 2012;
18	Glycine	1372840	1372931	+	92		Rfam	Toledo-Arana et al. 2009;Rfam 2012;
19	TPP-2	1461163	1461273	-	111	TPP, TPP 2,	Rfam	Toledo-Arana et al. 2009;Mraheil et al. 2011;Rfam 2012;
20	T-box-3	1494104	1494276	-	173	T-box, T-box 2,	Rfam	Toledo-Arana et al. 2009;Mraheil et al. 2011;Rfam 2012;
21	T-box-4	1553972	1554200	-	229	T-box, T-box 3,	Rfam	Toledo-Arana et al. 2009;Mraheil et al. 2011;Mraheil et al. 2011-2;Rfam 2012;
22	L21	1577068	1577146	-	79	L21_leader,	Rfam	Toledo-Arana et al. 2009;Mraheil et al. 2011;Rfam 2012;
23	T-box-5	1588901	1589127	-	227	T-box, T-box 4,	Rfam	Toledo-Arana et al. 2009;Mraheil et al. 2011;Rfam 2012;
24	T-box-6	1597218	1597448	-	231	T-box, T-box 5,	Rfam	Toledo-Arana et al. 2009;Mraheil et al. 2011;Rfam 2012;
25	T-box-7	1642603	1642811	-	209	T-box, T-box 6,	Rfam	Toledo-Arana et al. 2009;Mraheil et al. 2011;Rfam 2012;
26	T-box-8	1676392	1676617	-	226	T-box, T-box 7,	Rfam	Toledo-Arana et al. 2009;Rfam 2012;
27	T-box-9	1676666	1676907	-	242	T-box, T-box 8,	Rfam	Toledo-Arana et al. 2009;Mraheil et al. 2011;Rfam 2012;
28	T-box-10	1711342	1711543	-	202	T-box, T-box 9,	Rfam	Toledo-Arana et al. 2009;Mraheil et al. 2011;Rfam 2012;
29	SAM-SreC	1716478	1716659	-	182	SAM, SAM 5,	Johansson et al. 2009	Johansson 2009;Toledo-Arana et al. 2009;Mraheil et al. 2011;Rfam 2012;
30	SAM-SreD	1739418	1739633	-	216	SAM, SAM 6,	Johansson et al. 2009	Johansson 2009;Toledo-Arana et al. 2009;Mraheil et al. 2011;Rfam 2012;
31	T-box-11	1809817	1810057	-	241	T-box, T-box 10,	Rfam	Toledo-Arana et al. 2009;Rfam 2012;
32	L20	1859870	1860008	-	139	L20_leader,	Rfam	Rfam 2012;
33	L19	1862270	1862308	-	39		Rfam	Toledo-Arana et al. 2009;
34	PyrR-1	1917471	1917574	-	104	PyrR, PyrR 1,	Rfam	Toledo-Arana et al. 2009;Mraheil et al. 2011;Rfam 2012;
35	PyrR-2	1918154	1918262	-	109	PyrR, PyrR 2,	Rfam	Toledo-Arana et al. 2009;Mraheil et al. 2011;Rfam 2012;
36	Purine-2	1958821	1958922	-	102	Purine, Purine 2,	Rfam	Toledo-Arana et al. 2009;Mraheil et al. 2011;Rfam 2012;
37	pan	1977152	1977238	-	87		Rfam	Rfam 2012;
38	FMN	2020487	2020609	-	123		Rfam	Toledo-Arana et al. 2009;Mraheil et al. 2011;Rfam 2012;
39	T-box-12	2100001	2100227	-	227	T-box,	Rfam	Toledo-Arana et al. 2009;Mraheil et al. 2011;
40	T-box-13	2287226	2287453	+	228	T-box, T-box 11,	Rfam	Toledo-Arana et al. 2009;Mraheil et al. 2011;Rfam 2012;
41	SAM-SreA	2490998	2491226	-	229	SAM, SAM 7,	Johansson et al. 2009	Johansson 2009;Toledo-Arana et al. 2009;Mraheil et al. 2011;Rfam 2012;
42	T-box-14	2668833	2669082	+	250	T-box,	Rfam	Toledo-Arana et al. 2009;
43	L13	2685181	2685233	-	53	L13_leader,	Rfam	Toledo-Arana et al. 2009;Rfam 2012;
44	L17DE	2691575	2691650	-	76		Rfam	Rfam 2012;
45	M-box	2765940	2766104	-	165	ykoK,	Rfam	Toledo-Arana et al. 2009;Mraheil et al. 2011;Rfam 2012;
46	T-box-15	2823255	2823477	-	223	T-box, T-box 12,	Rfam	Toledo-Arana et al. 2009;Mraheil et al. 2011;Rfam 2012;
