# Supplementary material for: Listeriomics: an Interactive Web Platform for Systems Biology of Listeria
Source: mSystems. 2017 Mar 14;2(2):e00186-16. doi: 10.1128/mSystems.00186-16 (PMC5350546; doi:10.1128/mSystems.00186-16)
Supplement: TABLE S3 [file sys002172096st5.xls]

## Sheet: Expression Data
Accession	Title	Type	Organism	Assays	Year month / day	Processed Data	Raw Data	Present in Atlas	ArrayExpress URL
E-MEXP-1118	Transcription profiling of Listeria monocytogenes EGD-e after heat-shock for 3, 10, 20, and 40 min	transcription profiling by array	Listeria monocytogenes	24	2007 10 / 9	http://www.ebi.ac.uk/arrayexpress/files/E-MEXP-1118/E-MEXP-1118.processed.1.zip	http://www.ebi.ac.uk/arrayexpress/files/E-MEXP-1118/E-MEXP-1118.raw.1.zip		http://www.ebi.ac.uk/arrayexpress/experiments/E-MEXP-1118/
E-BUGS-46	Transcription profiling of Listeria monocytogenes relA and codY mutants	transcription profiling by array	Listeria monocytogenes	6	2007 3 / 7	http://www.ebi.ac.uk/arrayexpress/files/E-BUGS-46/E-BUGS-46.processed.1.zip	http://www.ebi.ac.uk/arrayexpress/files/E-BUGS-46/E-BUGS-46.raw.1.zip		http://www.ebi.ac.uk/arrayexpress/experiments/E-BUGS-46/
E-GEOD-12143	Listeria monocytogenes EGD after growth BHI vs. LB vs. MM	transcription profiling by array	Listeria monocytogenes	9	2008 11 / 30	http://www.ebi.ac.uk/arrayexpress/files/E-GEOD-12143/E-GEOD-12143.processed.1.zip	http://www.ebi.ac.uk/arrayexpress/files/E-GEOD-12143/E-GEOD-12143.raw.1.zip		http://www.ebi.ac.uk/arrayexpress/experiments/E-GEOD-12143/
E-GEOD-12145	Listeria monocytogenes EGD?prfApPrfA and EGD?prfApPrfA* compared to the wild type strain EGD	transcription profiling by array	Listeria monocytogenes	12	2008 11 / 30	http://www.ebi.ac.uk/arrayexpress/files/E-GEOD-12145/E-GEOD-12145.processed.1.zip	http://www.ebi.ac.uk/arrayexpress/files/E-GEOD-12145/E-GEOD-12145.raw.1.zip		http://www.ebi.ac.uk/arrayexpress/experiments/E-GEOD-12145/
E-GEOD-12146	Listeria monocytogenes EGD and EGD-e	transcription profiling by array	Listeria monocytogenes, Listeria monocytogenes EGD-e	3	2008 11 / 30	http://www.ebi.ac.uk/arrayexpress/files/E-GEOD-12146/E-GEOD-12146.processed.1.zip	http://www.ebi.ac.uk/arrayexpress/files/E-GEOD-12146/E-GEOD-12146.raw.1.zip		http://www.ebi.ac.uk/arrayexpress/experiments/E-GEOD-12146/
E-GEOD-12151	Modulation of PrfA activity in Listeria monocytogenes upon growth in different culture media	transcription profiling by array	Listeria monocytogenes, Listeria monocytogenes EGD-e	24	2008 11 / 30	http://www.ebi.ac.uk/arrayexpress/files/E-GEOD-12151/E-GEOD-12151.processed.1.zip	http://www.ebi.ac.uk/arrayexpress/files/E-GEOD-12151/E-GEOD-12151.raw.1.zip		http://www.ebi.ac.uk/arrayexpress/experiments/E-GEOD-12151/
E-GEOD-11459	Glycerol metabolism and PrfA activity in Listeria monocytogenes	transcription profiling by array	Listeria monocytogenes	23	2008 5 / 30	http://www.ebi.ac.uk/arrayexpress/files/E-GEOD-11459/E-GEOD-11459.processed.1.zip	http://www.ebi.ac.uk/arrayexpress/files/E-GEOD-11459/E-GEOD-11459.raw.1.zip		http://www.ebi.ac.uk/arrayexpress/experiments/E-GEOD-11459/
E-MEXP-1144	Transcription profiling of wild type Listera monocytogenes EGD-e and an isogenic deltahlydeltaplcA mutant strain 1 hour or 4 hours post infection into human intestinal epithelial cells	transcription profiling by array	Listeria monocytogenes	12	2008 6 / 18	http://www.ebi.ac.uk/arrayexpress/files/E-MEXP-1144/E-MEXP-1144.processed.1.zip	http://www.ebi.ac.uk/arrayexpress/files/E-MEXP-1144/E-MEXP-1144.raw.1.zip		http://www.ebi.ac.uk/arrayexpress/experiments/E-MEXP-1144/
E-MEXP-1162	Transcription profiling of Listeria monocytogenes EGD-e versus the over-expressing strain (EGD-e+pPXrnhB	transcription profiling by array	Listeria monocytogenes	6	2008 6 / 29	http://www.ebi.ac.uk/arrayexpress/files/E-MEXP-1162/E-MEXP-1162.processed.1.zip	http://www.ebi.ac.uk/arrayexpress/files/E-MEXP-1162/E-MEXP-1162.raw.1.zip		http://www.ebi.ac.uk/arrayexpress/experiments/E-MEXP-1162/
E-MEXP-1170	Transcription profiling of wild type and sigma B mutant Liseteria monocytogenes to characterise the EGD-e sigma B regulon	transcription profiling by array	Listeria monocytogenes	26	2008 7 / 2	http://www.ebi.ac.uk/arrayexpress/files/E-MEXP-1170/E-MEXP-1170.processed.1.zip	http://www.ebi.ac.uk/arrayexpress/files/E-MEXP-1170/E-MEXP-1170.raw.1.zip		http://www.ebi.ac.uk/arrayexpress/experiments/E-MEXP-1170/
E-MEXP-2138	Transcription profiling of Listeria monocytogenes wild type and prfA, sigB and hfq deletion mutants grown in different media and at different temperatures	transcription profiling by array	Listeria monocytogenes	39	2009 4 / 24	http://www.ebi.ac.uk/arrayexpress/files/E-MEXP-2138/E-MEXP-2138.processed.1.zip	http://www.ebi.ac.uk/arrayexpress/files/E-MEXP-2138/E-MEXP-2138.raw.1.zip		http://www.ebi.ac.uk/arrayexpress/experiments/E-MEXP-2138/
E-MEXP-2142	Tiling path analysis of Listeria monocytogenes wild type and prfA, sigB and hfq deletion mutants grown in different media and at different temperatures	transcription profiling by tiling array	Listeria monocytogenes	42	2009 4 / 24	Data is not available	http://www.ebi.ac.uk/arrayexpress/files/E-MEXP-2142/E-MEXP-2142.raw.1.zip		http://www.ebi.ac.uk/arrayexpress/experiments/E-MEXP-2142/
E-GEOD-19918	Transcriptomic and phenotypic responses of L. monocytogenes with different growth efficiencies under acidic conditions	transcription profiling by array	Listeria monocytogenes	14	2010 1 / 15	http://www.ebi.ac.uk/arrayexpress/files/E-GEOD-19918/E-GEOD-19918.processed.1.zip	http://www.ebi.ac.uk/arrayexpress/files/E-GEOD-19918/E-GEOD-19918.raw.1.zip		http://www.ebi.ac.uk/arrayexpress/experiments/E-GEOD-19918/
E-GEOD-15651	Listeria monocytogenes Transcriptome with RNA-Seq	RNA-seq	Listeria monocytogenes	4	2010 1 / 5	http://www.ebi.ac.uk/arrayexpress/files/E-GEOD-15651/processed/	Data is not available		http://www.ebi.ac.uk/arrayexpress/experiments/E-GEOD-15651/
E-GEOD-24107	The cell envelope stress response mediated by the LiaFSRLm three-component system of Listeria monocytogenes is controlled via the phosphatase activity of the bifunctional histidine kinase LiaSLm	transcription profiling by array	Listeria monocytogenes EGD-e	11	2010 11 / 16	http://www.ebi.ac.uk/arrayexpress/files/E-GEOD-24107/E-GEOD-24107.processed.1.zip	http://www.ebi.ac.uk/arrayexpress/files/E-GEOD-24107/E-GEOD-24107.raw.1.zip		http://www.ebi.ac.uk/arrayexpress/experiments/E-GEOD-24107/
E-MEXP-1947	Transcription profiling of Listeria monocytogenes after infection into murine macrophages	transcription profiling by array	Listeria monocytogenes	55	2010 11 / 25	http://www.ebi.ac.uk/arrayexpress/files/E-MEXP-1947/E-MEXP-1947.processed.1.zip	http://www.ebi.ac.uk/arrayexpress/files/E-MEXP-1947/E-MEXP-1947.raw.1.zip		http://www.ebi.ac.uk/arrayexpress/experiments/E-MEXP-1947/
E-GEOD-16336	Induction of virulence genes in Listeria monocytogenes serotype 4b upon exposure to concentrations of biocides	transcription profiling by tiling array	Listeria monocytogenes str. 4b F2365	34	2010 11 / 27	http://www.ebi.ac.uk/arrayexpress/files/E-GEOD-16336/E-GEOD-16336.processed.1.zip	http://www.ebi.ac.uk/arrayexpress/files/E-GEOD-16336/E-GEOD-16336.raw.1.zip		http://www.ebi.ac.uk/arrayexpress/experiments/E-GEOD-16336/
E-GEOD-19014	Pyruvate carboxylase and carbon metabolism in Listeria monocytogenes	transcription profiling by array	Listeria monocytogenes	4	2010 2 / 9	http://www.ebi.ac.uk/arrayexpress/files/E-GEOD-19014/E-GEOD-19014.processed.1.zip	http://www.ebi.ac.uk/arrayexpress/files/E-GEOD-19014/E-GEOD-19014.raw.1.zip		http://www.ebi.ac.uk/arrayexpress/experiments/E-GEOD-19014/
E-MTAB-1677	Transcription profiling by tiling array of Listeria monocytogenes EGD wild type, Listeria monocytogenes EGD-e wild-type and EGD-e PrfA*	transcription profiling by tiling array	Listeria monocytogenes EGD, Listeria monocytogenes EGD-e	9	2013 8 / 1	http://www.ebi.ac.uk/arrayexpress/files/E-MTAB-1677/E-MTAB-1677.processed.1.zip	http://www.ebi.ac.uk/arrayexpress/files/E-MTAB-1677/E-MTAB-1677.raw.1.zip		http://www.ebi.ac.uk/arrayexpress/experiments/E-MTAB-1677/
E-TABM-663	Transcription profiling of Listeria monocytogenes intracellularly replicating in mouse macrophages activated by IFN-gamma	transcription profiling by array	Listeria monocytogenes	12	2010 3 / 11	http://www.ebi.ac.uk/arrayexpress/files/E-TABM-663/E-TABM-663.processed.1.zip	http://www.ebi.ac.uk/arrayexpress/files/E-TABM-663/E-TABM-663.raw.1.zip		http://www.ebi.ac.uk/arrayexpress/experiments/E-TABM-663/
E-MTAB-116	Transcription profiling of wild type and L forms of Listeria monocytogenes	transcription profiling by array	Listeria monocytogenes	4	2010 5 / 12	Data is not available	http://www.ebi.ac.uk/arrayexpress/files/E-MTAB-116/E-MTAB-116.raw.1.zip		http://www.ebi.ac.uk/arrayexpress/experiments/E-MTAB-116/
E-GEOD-20274	Transcriptome profiling of Listeria monocytogenes during growth on a RTE-meat matrix	transcription profiling by array	Listeria monocytogenes	12	2010 5 / 14	http://www.ebi.ac.uk/arrayexpress/files/E-GEOD-20274/E-GEOD-20274.processed.1.zip	http://www.ebi.ac.uk/arrayexpress/files/E-GEOD-20274/E-GEOD-20274.raw.1.zip		http://www.ebi.ac.uk/arrayexpress/experiments/E-GEOD-20274/
E-GEOD-19570	Osmotic stress in Listeria monocytogenes serotype 4b strain F2365 grown in BHI medium and BHI medium with 1.2% NaCl	transcription profiling by array	Listeria monocytogenes	12	2010 5 / 15	http://www.ebi.ac.uk/arrayexpress/files/E-GEOD-19570/E-GEOD-19570.processed.1.zip	http://www.ebi.ac.uk/arrayexpress/files/E-GEOD-19570/E-GEOD-19570.raw.1.zip		http://www.ebi.ac.uk/arrayexpress/experiments/E-GEOD-19570/
E-GEOD-11347	Characterization of the SigB-PrfA regulatory network in Listeria monocytogenes	transcription profiling by array	Listeria monocytogenes	24	2010 5 / 19	http://www.ebi.ac.uk/arrayexpress/files/E-GEOD-11347/E-GEOD-11347.processed.1.zip	http://www.ebi.ac.uk/arrayexpress/files/E-GEOD-11347/E-GEOD-11347.raw.1.zip		http://www.ebi.ac.uk/arrayexpress/experiments/E-GEOD-11347/
E-GEOD-12634	Listeria monocytogenes SOS response determined after mitomycin C exposure	transcription profiling by array	Listeria monocytogenes EGD-e	16	2010 5 / 19	http://www.ebi.ac.uk/arrayexpress/files/E-GEOD-12634/E-GEOD-12634.processed.1.zip	http://www.ebi.ac.uk/arrayexpress/files/E-GEOD-12634/E-GEOD-12634.raw.1.zip		http://www.ebi.ac.uk/arrayexpress/experiments/E-GEOD-12634/
E-GEOD-18363	Identification of the major PEP-phosphotransferase systems (PTS) for glucose, mannose and cellobiose of L. monocytogenes	transcription profiling by array	Listeria monocytogenes EGD-e	24	2010 5 / 19	http://www.ebi.ac.uk/arrayexpress/files/E-GEOD-18363/E-GEOD-18363.processed.1.zip	http://www.ebi.ac.uk/arrayexpress/files/E-GEOD-18363/E-GEOD-18363.raw.1.zip		http://www.ebi.ac.uk/arrayexpress/experiments/E-GEOD-18363/
E-GEOD-21427	Sigma B in Listeria monocytogenes strains from different lineages	transcription profiling by array	Listeria monocytogenes	4	2010 6 / 1	http://www.ebi.ac.uk/arrayexpress/files/E-GEOD-21427/E-GEOD-21427.processed.1.zip	http://www.ebi.ac.uk/arrayexpress/files/E-GEOD-21427/E-GEOD-21427.raw.1.zip		http://www.ebi.ac.uk/arrayexpress/experiments/E-GEOD-21427/
E-GEOD-6421	regulation of Listeria monocytogenes internalin-like genes by ?B and PrfA as revealed by subgenomic microarray analyses	transcription profiling by array	Listeria monocytogenes, Listeria monocytogenes 10403S	4	2010 6 / 11	http://www.ebi.ac.uk/arrayexpress/files/E-GEOD-6421/E-GEOD-6421.processed.1.zip	http://www.ebi.ac.uk/arrayexpress/files/E-GEOD-6421/E-GEOD-6421.raw.1.zip		http://www.ebi.ac.uk/arrayexpress/experiments/E-GEOD-6421/
E-GEOD-18796	Physiology and genetic activity of Listeria monocytogenes during multi-hurdle stress induced cell death	transcription profiling by array	Listeria monocytogenes	8	2010 6 / 20	http://www.ebi.ac.uk/arrayexpress/files/E-GEOD-18796/E-GEOD-18796.processed.1.zip	http://www.ebi.ac.uk/arrayexpress/files/E-GEOD-18796/E-GEOD-18796.raw.1.zip		http://www.ebi.ac.uk/arrayexpress/experiments/E-GEOD-18796/
E-MTAB-118	Transcription profiling of wild type and SreA mutant Listeria monocytogenes	transcription profiling by array	Listeria monocytogenes	4	2010 6 / 20	Data is not available	http://www.ebi.ac.uk/arrayexpress/files/E-MTAB-118/E-MTAB-118.raw.1.zip		http://www.ebi.ac.uk/arrayexpress/experiments/E-MTAB-118/
E-GEOD-13057	In vivo transcriptome of Listeria monocytogenes EGDe	transcription profiling by array	Listeria monocytogenes EGD-e	8	2010 6 / 25	http://www.ebi.ac.uk/arrayexpress/files/E-GEOD-13057/E-GEOD-13057.processed.1.zip	Data is not available		http://www.ebi.ac.uk/arrayexpress/experiments/E-GEOD-13057/
E-MEXP-2279	Transcription profiling of Listeria monocytogenes following oxygen restriction	transcription profiling by array	Listeria monocytogenes	3	2010 7 / 1	http://www.ebi.ac.uk/arrayexpress/files/E-MEXP-2279/processed/	http://www.ebi.ac.uk/arrayexpress/files/E-MEXP-2279/E-MEXP-2279.raw.1.zip		http://www.ebi.ac.uk/arrayexpress/experiments/E-MEXP-2279/
E-GEOD-25195	Transcriptional response of Listeria monocytogenes h7858 and f6854 to lactate and acetate	transcription profiling by array	Listeria monocytogenes	32	2011 11 / 3	http://www.ebi.ac.uk/arrayexpress/files/E-GEOD-25195/E-GEOD-25195.processed.1.zip	http://www.ebi.ac.uk/arrayexpress/files/E-GEOD-25195/E-GEOD-25195.raw.1.zip		http://www.ebi.ac.uk/arrayexpress/experiments/E-GEOD-25195/
E-GEOD-34083	Intracellular transcription by multiple Listeria monocytogenes strains	transcription profiling by array	Listeria monocytogenes	4	2011 12 / 2	http://www.ebi.ac.uk/arrayexpress/files/E-GEOD-34083/E-GEOD-34083.processed.1.zip	http://www.ebi.ac.uk/arrayexpress/files/E-GEOD-34083/E-GEOD-34083.raw.1.zip		http://www.ebi.ac.uk/arrayexpress/experiments/E-GEOD-34083/
E-GEOD-16887	Identification of sigB inhibitors in L. monocytogenes	transcription profiling by array	Listeria monocytogenes 10403S	1	2011 12 / 6	http://www.ebi.ac.uk/arrayexpress/files/E-GEOD-16887/E-GEOD-16887.processed.1.zip	http://www.ebi.ac.uk/arrayexpress/files/E-GEOD-16887/E-GEOD-16887.raw.1.zip		http://www.ebi.ac.uk/arrayexpress/experiments/E-GEOD-16887/
E-GEOD-26690	Transcriptomic Response of Listeria monocytogenes throughout the Life Cycle	transcription profiling by array	Listeria monocytogenes serotype 4b str. F2365	12	2011 2 / 24	http://www.ebi.ac.uk/arrayexpress/files/E-GEOD-26690/E-GEOD-26690.processed.1.zip	http://www.ebi.ac.uk/arrayexpress/files/E-GEOD-26690/E-GEOD-26690.raw.1.zip		http://www.ebi.ac.uk/arrayexpress/experiments/E-GEOD-26690/
E-GEOD-28507	Listeria monocytogenes transcriptional response to bile	transcription profiling by array	Listeria monocytogenes	6	2011 4 / 12	http://www.ebi.ac.uk/arrayexpress/files/E-GEOD-28507/E-GEOD-28507.processed.1.zip	http://www.ebi.ac.uk/arrayexpress/files/E-GEOD-28507/E-GEOD-28507.raw.1.zip		http://www.ebi.ac.uk/arrayexpress/experiments/E-GEOD-28507/
E-BUGS-110	Global Transcriptional Analysis of Spontaneous Sakacin P-Resistant Mutant Strains of Listeria monocytogenes during Growth on Different Sugars	transcription profiling by array	Listeria monocytogenes	16	2011 4 / 15	http://www.ebi.ac.uk/arrayexpress/files/E-BUGS-110/processed/	http://www.ebi.ac.uk/arrayexpress/files/E-BUGS-110/E-BUGS-110.raw.1.zip		http://www.ebi.ac.uk/arrayexpress/experiments/E-BUGS-110/
E-GEOD-22819	Gene expression profiling of a pressure-tolerant Listeria monocytogenes Scott A ctsR deletion mutant	transcription profiling by array	Listeria monocytogenes	4	2011 6 / 10	http://www.ebi.ac.uk/arrayexpress/files/E-GEOD-22819/E-GEOD-22819.processed.1.zip	Data is not available		http://www.ebi.ac.uk/arrayexpress/experiments/E-GEOD-22819/
E-GEOD-22672	Listeria monocytogenes Grown at Refrigeration Temperature Shows Reduced Acid Survival and an Altered Transcriptional Response to Acid Shock	transcription profiling by array	Listeria monocytogenes	10	2011 6 / 30	http://www.ebi.ac.uk/arrayexpress/files/E-GEOD-22672/E-GEOD-22672.processed.1.zip	http://www.ebi.ac.uk/arrayexpress/files/E-GEOD-22672/E-GEOD-22672.raw.1.zip		http://www.ebi.ac.uk/arrayexpress/experiments/E-GEOD-22672/
E-GEOD-27521	Temporal changes in Listeria monocytogenes gene expression during salt stress	transcription profiling by array	Listeria monocytogenes	60	2011 7 / 1	http://www.ebi.ac.uk/arrayexpress/files/E-GEOD-27521/E-GEOD-27521.processed.1.zip	http://www.ebi.ac.uk/arrayexpress/files/E-GEOD-27521/E-GEOD-27521.raw.1.zip		http://www.ebi.ac.uk/arrayexpress/experiments/E-GEOD-27521/
E-MTAB-329	non-coding RNA-Seq of Listeria monocytogenes from bacteria growing extracellularly and in macrophages	RNA-seq	Listeria monocytogenes EGD-e	2	2011 7 / 21	http://www.ebi.ac.uk/arrayexpress/files/E-MTAB-329/E-MTAB-329.processed.1.zip	Data is not available		http://www.ebi.ac.uk/arrayexpress/experiments/E-MTAB-329/
E-GEOD-32434	Analysis of ?L dependent traits based on phenotypic and transcriptomic evaluation of the Listeria monocytogenes EGDe strain	transcription profiling by array	Listeria monocytogenes EGD-e	36	2012 1 / 1	http://www.ebi.ac.uk/arrayexpress/files/E-GEOD-32434/E-GEOD-32434.processed.1.zip	Data is not available		http://www.ebi.ac.uk/arrayexpress/experiments/E-GEOD-32434/
E-GEOD-27936	Gene Expression Profiling of Listeria monocytogenes in monoculture and in co-culture state in the presence of Bacillus subtilis both as planktonic cells and in biofilms.	transcription profiling by array	Listeria monocytogenes J0161	8	2012 1 / 15	http://www.ebi.ac.uk/arrayexpress/files/E-GEOD-27936/E-GEOD-27936.processed.1.zip	http://www.ebi.ac.uk/arrayexpress/files/E-GEOD-27936/E-GEOD-27936.raw.1.zip		http://www.ebi.ac.uk/arrayexpress/experiments/E-GEOD-27936/
E-GEOD-32913	Genome-wide transcriptional profiling of the cell envelope stress response of Listeria monocytogenes	transcription profiling by array	Listeria monocytogenes	16	2012 1 / 24	http://www.ebi.ac.uk/arrayexpress/files/E-GEOD-32913/E-GEOD-32913.processed.1.zip	http://www.ebi.ac.uk/arrayexpress/files/E-GEOD-32913/E-GEOD-32913.raw.1.zip		http://www.ebi.ac.uk/arrayexpress/experiments/E-GEOD-32913/
E-GEOD-36060	Comparative transcriptomics of pathogenic and non-pathogenic Listeria species	RNA-seq	Listeria monocytogenes EGD-e, Listeria innocua	6	2012-05-01	http://www.ebi.ac.uk/arrayexpress/files/E-GEOD-36060/E-GEOD-36060.processed.1.zip			http://www.ebi.ac.uk/arrayexpress/experiments/E-GEOD-36060/
E-GEOD-40598	Role of a GntR-family response regulator LbrA in Listeria monocytogenes biofilm formation	transcription profiling by array	Listeria monocytogenes	6	2012 9 / 6	http://www.ebi.ac.uk/arrayexpress/files/E-GEOD-40598/E-GEOD-40598.processed.1.zip	http://www.ebi.ac.uk/arrayexpress/files/E-GEOD-40598/E-GEOD-40598.raw.1.zip		http://www.ebi.ac.uk/arrayexpress/experiments/E-GEOD-40598/
E-GEOD-47721	Transcriptomic profiling of L-rhamnose utilization in Lmo0753 deletion mutant of Listeria monocytogenes EGDe from human foodborne outbreak associated lineage LII	RNA-seq	Listeria monocytogenes	4	2013 17 / 7	Data is not available	Data is not available		http://www.ebi.ac.uk/arrayexpress/experiments/E-GEOD-47721/
E-GEOD-32172	L. monocytogenes ctsR mutant 2-1 cells response to pressure	transcription profiling by array	Listeria monocytogenes str. Scott A	2	2013 2 / 14	http://www.ebi.ac.uk/arrayexpress/files/E-GEOD-32172/E-GEOD-32172.processed.1.zip	Data is not available		http://www.ebi.ac.uk/arrayexpress/experiments/E-GEOD-32172/
E-GEOD-51487	A single exposure to a sublethal pediocin concentration initiates a resistance-associated temporal cell envelope and general stress response in L. monocytogenes	RNA-seq	Listeria monocytogenes EGDe	20	2014-01-31	http://www.ebi.ac.uk/arrayexpress/files/E-GEOD-51487/E-GEOD-51487.processed.1.zip	http://www.ebi.ac.uk/ena/data/view/SRP031645		http://www.ebi.ac.uk/arrayexpress/experiments/E-GEOD-51487/
E-GEOD-41891	Gene expression profiling of a nisin-sensitive Listeria monocytogenes Scott A ctsR deletion mutant	transcription profiling by array	Listeria monocytogenes str. Scott A	4	2013 2 / 14	http://www.ebi.ac.uk/arrayexpress/files/E-GEOD-41891/E-GEOD-41891.processed.1.zip	Data is not available		http://www.ebi.ac.uk/arrayexpress/experiments/E-GEOD-41891/
PRJEB4644	Ultra deep Sequencing of Listeria monocytogenes sRNA transcriptome revealed new antisense RNAs	RNA-seq	Listeria monocytogenes EGD-e	6	2014-02-10				http://www.ebi.ac.uk/ena/data/view/PRJEB4644
E-GEOD-46182	Characterization of the lag-phase associated cold acclimation gene expression responses in L. monocytogenes EGD-e	transcription profiling by array	Listeria monocytogenes EGD-e	12	2013 4 / 19	http://www.ebi.ac.uk/arrayexpress/files/E-GEOD-46182/E-GEOD-46182.processed.1.zip	http://www.ebi.ac.uk/arrayexpress/files/E-GEOD-46182/E-GEOD-46182.raw.1.zip		http://www.ebi.ac.uk/arrayexpress/experiments/E-GEOD-46182/
E-GEOD-60363	Sequestration of a two-component response regulator by a riboswitch regulated non-coding RNA	RNA-seq	Listeria monocytogenes EGD-e	8	2014-08-22	http://www.ebi.ac.uk/arrayexpress/files/E-GEOD-60363/E-GEOD-60363.processed.1.zip
E-GEOD-43052	The whole genome transcription analysis reveals the regulatory network for Listeria monocytogenes biofilm formation is modified in the prfA deletion mutant	transcription profiling by array	Listeria monocytogenes EGD-e	15	2013 5 / 1	http://www.ebi.ac.uk/arrayexpress/files/E-GEOD-43052/E-GEOD-43052.processed.1.zip	http://www.ebi.ac.uk/arrayexpress/files/E-GEOD-43052/E-GEOD-43052.raw.1.zip		http://www.ebi.ac.uk/arrayexpress/experiments/E-GEOD-43052/
PRJEB6949	sRNA transcriptome of Listeria monocytogenes during extracellular growth and within macrophages	RNA-seq	Listeria monocytogenes EGD-e	6	2014-10-10				http://www.ebi.ac.uk/ena/data/view/PRJEB6949
E-GEOD-46612	Characterization of the transcriptomes of genetically diverse Listeria monocytogenes exposed to hyperosmotic and low temperature conditions	transcription profiling by array	Listeria monocytogenes	6	2013 5 / 4	http://www.ebi.ac.uk/arrayexpress/files/E-GEOD-46612/E-GEOD-46612.processed.1.zip	http://www.ebi.ac.uk/arrayexpress/files/E-GEOD-46612/E-GEOD-46612.raw.1.zip		http://www.ebi.ac.uk/arrayexpress/experiments/E-GEOD-46612/
E-GEOD-42730	Listeria monocytogenes strain F2365 has reduced ability to survive stress while maintaining virulence characteristics	transcription profiling by array	Listeria monocytogenes	1	2013 6 / 1	http://www.ebi.ac.uk/arrayexpress/files/E-GEOD-42730/E-GEOD-42730.processed.1.zip	http://www.ebi.ac.uk/arrayexpress/files/E-GEOD-42730/E-GEOD-42730.raw.1.zip		http://www.ebi.ac.uk/arrayexpress/experiments/E-GEOD-42730/
E-GEOD-49056	Listeria monocytogenes Sigma B, but not PrfA, shows strain specific contributions to growth under salt stress, and prolongated lag phase of a sigB null mutant across strains	transcription profiling by array	Listeria monocytogenes	1	2013 20 / 7	http://www.ebi.ac.uk/arrayexpress/files/E-GEOD-49056/E-GEOD-49056.processed.1.zip	http://www.ebi.ac.uk/arrayexpress/files/E-GEOD-49056/E-GEOD-49056.raw.1.zip		http://www.ebi.ac.uk/arrayexpress/experiments/E-GEOD-49056/
E-MTAB-1676	Transcription profiling by array of Listeria monocytogenes EGD wild type, Listeria monocytogenes EGD-e wild-type and EGD-e PrfA*	transcription profiling by array	Listeria monocytogenes EGD, Listeria monocytogenes EGD-e	9	2013 8 / 1	http://www.ebi.ac.uk/arrayexpress/files/E-MTAB-1676/E-MTAB-1676.processed.1.zip	http://www.ebi.ac.uk/arrayexpress/files/E-MTAB-1676/E-MTAB-1676.raw.1.zip		http://www.ebi.ac.uk/arrayexpress/experiments/E-MTAB-1676/
E-GEOD-52325	Transcriptional adaptation of L. monocytogenes EGD to oxygen availability	transcription profiling by array	Listeria monocytogenes EGDe	12	2014-01-27	http://www.ebi.ac.uk/arrayexpress/files/E-GEOD-52325/E-GEOD-52325.processed.1.zip	http://www.ebi.ac.uk/arrayexpress/files/E-GEOD-52325/E-GEOD-52325.raw.1.zip		http://www.ebi.ac.uk/arrayexpress/experiments/E-GEOD-52325/
E-GEOD-48187	Listeria monocytogenes exposure to chlorine dioxide	transcription profiling by array	Listeria monocytogenes	4	2014-03-07		http://www.ebi.ac.uk/arrayexpress/files/E-GEOD-48187/E-GEOD-48187.raw.1.zip		http://www.ebi.ac.uk/arrayexpress/experiments/E-GEOD-48187/
E-GEOD-56558	Stress and adaptation of Listeria monocytogenes 08-5923 exposed to a sublethal dose of carnocyclin A	transcription profiling by array	Listeria monocytogenes 08-5923	6	2014-04-08	http://www.ebi.ac.uk/arrayexpress/files/E-GEOD-56558/E-GEOD-56558.processed.1.zip	http://www.ebi.ac.uk/arrayexpress/files/E-GEOD-56558/E-GEOD-56558.raw.1.zip		http://www.ebi.ac.uk/arrayexpress/experiments/E-GEOD-56558/
E-GEOD-51193	Temperature dependent Transcriptome of L. monocytogenes EGDe in minimal medium	transcription profiling by array	Listeria monocytogenes EGD-e	12	2014-05-23	http://www.ebi.ac.uk/arrayexpress/files/E-GEOD-51193/E-GEOD-51193.processed.1.zip	http://www.ebi.ac.uk/arrayexpress/files/E-GEOD-51193/E-GEOD-51193.raw.1.zip		http://www.ebi.ac.uk/arrayexpress/experiments/E-GEOD-51193/

## Sheet: Technology
Technology ID	Type of technology	Name	Nb study	Study based on this technology
A-JCVI-21	GeneExpression Array	JCVI PFGRC Listeria monocytogenes 21K v3 array primarily designed for strain EGD-e	1	E-MEXP-2279;
A-BUGS-19	GeneExpression Array	BuG@S L.monocytogenes 7056 LMv1_0_0	2	E-BUGS-110; E-BUGS-46;
A-MEXP-1602	GeneExpression Array	Gmp ListeriaMono MacroArray	2	E-MTAB-116; E-MTAB-118;
A-GEOD-6489	GeneExpression Array	Listeria monocytogenes strain F2365 5.6K	3	E-GEOD-22819; E-GEOD-32172; E-GEOD-41891;
A-GEOD-5334	GeneExpression Array	University of Tasmania Listeria monocytogenes 3K	3	E-GEOD-18796; E-GEOD-19918; E-GEOD-46612;
A-GEOD-7235	GeneExpression Array	TIFN_Listeria monocytogenes EGD-e_15K_v1.0	1	E-GEOD-12634;
A-GEOD-13395	GeneExpression Array	WUSTL_TIGR Listeria monocytogenes spotted 70-mer oligonucletoide array	2	E-GEOD-28507; E-GEOD-34083;
A-GEOD-4281	GeneExpression Array	JCVI PFGRC Listeria monocytogenes 27K v2 array designed primarily based on strain EGD-e	3	E-GEOD-21427; E-GEOD-42730; E-GEOD-49056;
A-MEXP-1460	GeneExpression Array	UGiessen_IMM_Lmo_4b_CLIP80459_Febit_1	1	E-MEXP-1947;
A-AFFY-140	GeneExpression Array	Affymetrix Custom Array - L. monocytogenes gene expression	3	E-GEOD-36060; E-MEXP-2138; E-MTAB-1676;
A-GEOD-4604	GeneExpression Array	CUFSL Listeria interalins 384 v1	1	E-GEOD-6421;
A-GEOD-14631	GeneExpression Array	Agilent-015757 Listeria monocytogenes array	1	E-GEOD-32434;
A-GEOD-16415	GeneExpression Array	Agilent-037970 Listeria monocytogenes EGD-e [Probe Name version]	1	E-GEOD-43052;
A-GEOD-6846	GeneExpression Array	Listeria monocytogenes 13K I	2	E-GEOD-11459; E-GEOD-19014;
A-GEOD-5856	GeneExpression Array	JCVI PFGRC Listeria monocytogenes 21K v3 array designed primarily based on strain EGD-e	1	E-GEOD-25195;
A-GEOD-5854	GeneExpression Array	JCVI PFGRC Listeria monocytogenes 21K v3 array designed primarily based on strain 4b F2365	2	E-GEOD-20274; E-GEOD-40598;
A-GEOD-18538	GeneExpression Array	NimbleGen Listeria monocytogenes 3K	1	E-GEOD-56558;
A-GEOD-7248	GeneExpression Array	Listeria monocytogenes (EGDe) macroarray	1	E-GEOD-13057;
A-GEOD-9904	GeneExpression Array	JCVI PFGRC Listeria monocytogenes 21K vt3a array designed primarily based on strain 4b F2365	1	E-GEOD-19570;
A-GEOD-10909	GeneExpression Array	Listeria monocytogenes 12K whole genome array	1	E-GEOD-24107;
A-GEOD-6554	GeneExpression Array	University of Wuerzburg Listeria monocytogenes PTS 1K microarray version1	3	E-GEOD-12143; E-GEOD-12145; E-GEOD-18363;
A-GEOD-13262	GeneExpression Array	Agilent-030831 Genotypic Technology Pvt. Ltd. custom Listeria monocytogenes J0161 8x15k array	1	E-GEOD-27936;
A-GEOD-7062	GeneExpression Array	IHM Listeria monocytogenes whole genome 12k array	2	E-GEOD-12146; E-GEOD-12151;
A-GEOD-11577	GeneExpression Array	LT Listeria monocytogenes F2365 4 Ã— 72 k	1	E-GEOD-26690;
A-GEOD-17037	GeneExpression Array	Febit L. monocytogenes EGD-e DNA Micorarray	1	E-GEOD-46182;
A-GEOD-17774	GeneExpression Array	L. monocytogenes EGDe array	2	E-GEOD-51193; E-GEOD-52325;
A-GEOD-8830	GeneExpression Array	JCVI PFGRC Listeria monocytogenes 17K v4 array designed primarily based on strain 4b H7858	1	E-GEOD-27521;
A-GEOD-8610	GeneExpression Array	TNO/NimbleGen 60-mer 080328 L. monocytogenes 4bF2365 4x72K array	1	E-GEOD-16336;
A-GEOD-14687	GeneExpression Array	Agilent-018359 TIFN_Listeria monocytogenes EGD-e_15K_v2.0	1	E-GEOD-32913;
A-GEOD-5029	GeneExpression Array	CUFSL Listeria 6K oligonuclotide array v1.0	4	E-GEOD-11347; E-GEOD-16887; E-GEOD-22672; E-GEOD-48187;
A-MEXP-752	GeneExpression Array	UGiessen_IMM_LmoEGD-e_PCR-chip_1	5	E-MEXP-1118; E-MEXP-1144; E-MEXP-1162; E-MEXP-1170; E-TABM-663;
Roche 454 pyrosequencing (Single end)	RNASeq	Roche 454 pyrosequencing (Single end)	1	E-MTAB-329;
Illumina HiSeq2500 (Single end)	RNASeq	Illumina HiSeq2500 (Single end)	1	E-GEOD-60363;
Ion Torrent PGM (Single end)	RNASeq	Ion Torrent PGM (Single end)	1	PRJEB6949;
SOLiD HTS (Single end)	RNASeq	SOLiD HTS (Single end)	1	PRJEB4644;
Illumina HiSeq2000 (Paired end)	RNASeq	Illumina HiSeq2000 (Paired end)	2	E-GEOD-47721; E-GEOD-51487;
Illumina Genome Analyzer (Single end)	RNASeq and TSS	Illumina Genome Analyzer (Single end)	2	E-GEOD-15651; E-GEOD-36060;
A-MEXP-1572	Tiling Array	Affymetrix Custom Array - ListIPb520421F Tiling Array	3	E-GEOD-36060; E-MEXP-2142; E-MTAB-1677;

## Sheet: RNASeq
Data Name	Replicate	Number of reads	Mapped reads	% of reads mapped	Date	ArrayExpress ID	Technology	FastaQ	Reference
BHI_2011_EGDe	1	38818	38818	100	2011-07-21	E-MTAB-329	Roche 454 pyrosequencing (Single end)	ERR015970.fastq.gz;	Mraheil et al., N.A.R. 2011 (Pubmed:21278422)
BHI_2014_EGDe	1	12663952	3769641	29.7667	2015-10-10	PRJEB6949	Ion Torrent PGM (Single end)	ERR576989.fastq.gz;	Wehner et al., Plos One 2014 (Pubmed:25286309)
BHI_2014_EGDe	2	13291184	3127951	23.534	2015-10-10	PRJEB6949	Ion Torrent PGM (Single end)	ERR576993.fastq.gz;	Wehner et al., Plos One 2014 (Pubmed:25286309)
BHI_2014_EGDe	3	14842412	2958151	19.9304	2015-10-10	PRJEB6949	Ion Torrent PGM (Single end)	ERR576994.fastq.gz;	Wehner et al., Plos One 2014 (Pubmed:25286309)
High_10_Plantarum_Pediocin_2014	1	6843603	5835784	85.27	2014-01-31	E-GEOD-51487	Illumina HiSeq2000 (Paired end)	SRR1013813_1.fastq.gz;SRR1013813_2.fastq.gz;	Laursen et al., Env. Microb. 2014 (Pubmed:24920558)
High_10_Plantarum_Pediocin_2014	2	6817911	5786629	84.87	2014-01-31	E-GEOD-51487	Illumina HiSeq2000 (Paired end)	SRR1013812_1.fastq.gz;SRR1013812_2.fastq.gz;	Laursen et al., Env. Microb. 2014 (Pubmed:24920558)
High_180_Plantarum_Pediocin_2014	1	9395895	7894383	84.02	2014-01-31	E-GEOD-51487	Illumina HiSeq2000 (Paired end)	SRR1013825_1.fastq.gz;SRR1013825_2.fastq.gz;	Laursen et al., Env. Microb. 2014 (Pubmed:24920558)
High_180_Plantarum_Pediocin_2014	2	8975598	7598205	84.65	2014-01-31	E-GEOD-51487	Illumina HiSeq2000 (Paired end)	SRR1013824_1.fastq.gz;SRR1013824_2.fastq.gz;	Laursen et al., Env. Microb. 2014 (Pubmed:24920558)
High_60_Plantarum_Pediocin_2014	1	6918597	5885090	85.06	2014-01-31	E-GEOD-51487	Illumina HiSeq2000 (Paired end)	SRR1013817_1.fastq.gz;SRR1013817_2.fastq.gz;	Laursen et al., Env. Microb. 2014 (Pubmed:24920558)
High_60_Plantarum_Pediocin_2014	2	8028694	6905855	86.01	2014-01-31	E-GEOD-51487	Illumina HiSeq2000 (Paired end)	SRR1013816_1.fastq.gz;SRR1013816_2.fastq.gz;	Laursen et al., Env. Microb. 2014 (Pubmed:24920558)
High_60_Proteinase_Plantarum_Pediocin_2014	1	8079480	6954965	86.08	2014-01-31	E-GEOD-51487	Illumina HiSeq2000 (Paired end)	SRR1013819_1.fastq.gz;SRR1013819_2.fastq.gz;	Laursen et al., Env. Microb. 2014 (Pubmed:24920558)
High_60_Proteinase_Plantarum_Pediocin_2014	2	8857492	7615782	85.98	2014-01-31	E-GEOD-51487	Illumina HiSeq2000 (Paired end)	SRR1013818_1.fastq.gz;SRR1013818_2.fastq.gz;	Laursen et al., Env. Microb. 2014 (Pubmed:24920558)
LB_2014_EGDe	1	51963665	42770425	82.31	2103-10-10	E-GEOD-60363	Illumina HiSeq2500 (Single end)	LB_WT.fastq.gz;	Mellin et al., Science 2014 (Pubmed:25146292)
LB_B12_2014_EGDe	1	37984133	32054816	84.39	2103-10-10	E-GEOD-60363	Illumina HiSeq2500 (Single end)	B12_WT.fastq.gz;	Mellin et al., Science 2014 (Pubmed:25146292)
LB_B12_EA_2014_EGDe	1	46957108	40928222	87.16	2103-10-10	E-GEOD-60363	Illumina HiSeq2500 (Single end)	BOTH_B12EA_WT.fastq.gz;	Mellin et al., Science 2014 (Pubmed:25146292)
LB_EA_2014_EGDe	1	52568218	44629853	84.9	2103-10-10	E-GEOD-60363	Illumina HiSeq2500 (Single end)	EA_WT.fastq.gz;	Mellin et al., Science 2014 (Pubmed:25146292)
Lmo0753_Rhamnose_2013_EGDe	1	25994703	2364467	9.1	2013-07-17	E-GEOD-47721	Illumina HiSeq2000 (Paired end)	SRR887233_1.fastq.gz;SRR887233_2.fastq.gz;	Salazar et al., Appl. Env. Microb. 2013 (Pubmed:23835178)
Lmo0753_Rhamnose_2013_EGDe	2	27358665	228106	0.83	2013-07-17	E-GEOD-47721	Illumina HiSeq2000 (Paired end)	SRR887232_1.fastq.gz;SRR887232_2.fastq.gz;	Salazar et al., Appl. Env. Microb. 2013 (Pubmed:23835178)
Macrophages_2011_EGDe	1	35102	35102	100	2011-07-21	E-MTAB-329	Roche 454 pyrosequencing (Single end)	ERR015971.fastq.gz;	Mraheil et al., N.A.R. 2011 (Pubmed:21278422)
Macrophages_2014_EGDe	1	13015680	2929765	22.5095	2015-10-10	PRJEB6949	Ion Torrent PGM (Single end)	ERR576990.fastq.gz;	Wehner et al., Plos One 2014 (Pubmed:25286309)
Macrophages_2014_EGDe	2	13651736	1729653	12.6698	2015-10-10	PRJEB6949	Ion Torrent PGM (Single end)	ERR576991.fastq.gz;	Wehner et al., Plos One 2014 (Pubmed:25286309)
Macrophages_2014_EGDe	3	14994548	1321978	8.81639	2015-10-10	PRJEB6949	Ion Torrent PGM (Single end)	ERR576992.fastq.gz;	Wehner et al., Plos One 2014 (Pubmed:25286309)
Mid_180_Plantarum_Pediocin_2014	1	8636063	7130403	82.57	2014-01-31	E-GEOD-51487	Illumina HiSeq2000 (Paired end)	SRR1013827_1.fastq.gz;SRR1013827_2.fastq.gz;	Laursen et al., Env. Microb. 2014 (Pubmed:24920558)
Mid_180_Plantarum_Pediocin_2014	2	6725794	5571109	82.83	2014-01-31	E-GEOD-51487	Illumina HiSeq2000 (Paired end)	SRR1013826_1.fastq.gz;SRR1013826_2.fastq.gz;	Laursen et al., Env. Microb. 2014 (Pubmed:24920558)
Mid_60_Plantarum_Pediocin_2014	1	8128144	6791349	83.55	2014-01-31	E-GEOD-51487	Illumina HiSeq2000 (Paired end)	SRR1013821_1.fastq.gz;SRR1013821_2.fastq.gz;	Laursen et al., Env. Microb. 2014 (Pubmed:24920558)
Mid_60_Plantarum_Pediocin_2014	2	11051533	9212337	83.36	2014-01-31	E-GEOD-51487	Illumina HiSeq2000 (Paired end)	SRR1013820_1.fastq.gz;SRR1013820_2.fastq.gz;	Laursen et al., Env. Microb. 2014 (Pubmed:24920558)
MQ_Water_0_Pediocin_2014	1	6468537	5261494	81.34	2014-01-31	E-GEOD-51487	Illumina HiSeq2000 (Paired end)	SRR1013809_1.fastq.gz;SRR1013809_2.fastq.gz;	Laursen et al., Env. Microb. 2014 (Pubmed:24920558)
MQ_Water_0_Pediocin_2014	2	4444507	3738157	84.11	2014-01-31	E-GEOD-51487	Illumina HiSeq2000 (Paired end)	SRR1013808_1.fastq.gz;SRR1013808_2.fastq.gz;	Laursen et al., Env. Microb. 2014 (Pubmed:24920558)
MQ_Water_10_Pediocin_2014	1	5998381	4768815	79.5	2014-01-31	E-GEOD-51487	Illumina HiSeq2000 (Paired end)	SRR1013811_1.fastq.gz;SRR1013811_2.fastq.gz;	Laursen et al., Env. Microb. 2014 (Pubmed:24920558)
MQ_Water_10_Pediocin_2014	2	8591680	7016169	81.66	2014-01-31	E-GEOD-51487	Illumina HiSeq2000 (Paired end)	SRR1013810_1.fastq.gz;SRR1013810_2.fastq.gz;	Laursen et al., Env. Microb. 2014 (Pubmed:24920558)
MQ_Water_180_Pediocin_2014	1	6340840	5296823	83.54	2014-01-31	E-GEOD-51487	Illumina HiSeq2000 (Paired end)	SRR1013823_1.fastq.gz;SRR1013823_2.fastq.gz;	Laursen et al., Env. Microb. 2014 (Pubmed:24920558)
MQ_Water_180_Pediocin_2014	2	10917277	8984541	82.3	2014-01-31	E-GEOD-51487	Illumina HiSeq2000 (Paired end)	SRR1013822_1.fastq.gz;SRR1013822_2.fastq.gz;	Laursen et al., Env. Microb. 2014 (Pubmed:24920558)
MQ_Water_60_Pediocin_2014	1	9306495	7877905	84.56	2014-01-31	E-GEOD-51487	Illumina HiSeq2000 (Paired end)	SRR1013815_1.fastq.gz;SRR1013815_2.fastq.gz;	Laursen et al., Env. Microb. 2014 (Pubmed:24920558)
MQ_Water_60_Pediocin_2014	2	8591680	7016169	81.66	2014-01-31	E-GEOD-51487	Illumina HiSeq2000 (Paired end)	SRR1013814_1.fastq.gz;SRR1013814_2.fastq.gz;	Laursen et al., Env. Microb. 2014 (Pubmed:24920558)
Rhamnose_2013_EGDe	1	26936879	1773203	6.58	2013-07-17	E-GEOD-47721	Illumina HiSeq2000 (Paired end)	SRR887231_1.fastq.gz;SRR887231_2.fastq.gz;	Salazar et al., Appl. Env. Microb. (Pubmed:23835178)
Rhamnose_2013_EGDe	2	30660847	1840013	6	2013-07-17	E-GEOD-47721	Illumina HiSeq2000 (Paired end)	SRR887230_1.fastq.gz;SRR887230_2.fastq.gz;	Salazar et al., Appl. Env. Microb. (Pubmed:23835178)
SigB_statPhase_10403S	1	3316959	2863427	86.33	2010-01-05	E-GEOD-15651	Illumina Genome Analyzer (Single end)	SRR034451.fastq.gz;	Oliver et al., BMC Genomics 2009 (Pubmed:20042087)
SigB_statPhase_10403S	2	5246743	4473030	85.25	2010-01-05	E-GEOD-15651	Illumina Genome Analyzer (Single end)	SRR034453.fastq.gz;	Oliver et al., BMC Genomics 2009 (Pubmed:20042087)
StatPhase_10403S	1	3489648	3011118	86.29	2010-01-05	E-GEOD-15651	Illumina Genome Analyzer (Single end)	SRR034450.fastq.gz;	Oliver et al., BMC Genomics 2009 (Pubmed:20042087)
StatPhase_10403S	2	4240141	3526814	83.6	2010-01-05	E-GEOD-15651	Illumina Genome Analyzer (Single end)	SRR034452.fastq.gz;	Oliver et al., BMC Genomics 2009 (Pubmed:20042087)
