# Supplementary material for: Listeriomics: an Interactive Web Platform for Systems Biology of Listeria
Source: mSystems. 2017 Mar 14;2(2):e00186-16. doi: 10.1128/mSystems.00186-16 (PMC5350546; doi:10.1128/mSystems.00186-16)
Supplement: TABLE S4 [file sys002172096st6.xls]

## Sheet: Listeriomics_Transcriptomes
Data Name	Type	Date	Growth	TimePoint	°C	Mutant	Media	MediaGrowthProperties	Strain used	Strain array	Reference	ArrayExpressId	ArrayExpressTechnoID
BHI_2014_EGDe	RNASeq	2104-10-10	Exp phase		37		BHI Broth		Listeria monocytogenes EGD-e	Listeria monocytogenes EGD-e	Wehner et al., Plos One 2014 (Pubmed:25286309)	PRJEB6949	Ion Torrent PGM (Single end)
EGDe_270407	GeneExpression, Tiling	2007-04-27	Exp phase		37		BHI Broth		Listeria monocytogenes EGD-e	Listeria monocytogenes EGD-e	Toledo-arana et al., Nature 2009 (Pubmed:19448609)	E-MEXP-2142	A-MEXP-1572
EGDe_280212	GeneExpression, Tiling	2012-02-28	Exp phase		37		BHI Broth		Listeria monocytogenes EGD-e	Listeria monocytogenes EGD-e	Becavin et al., MBio 2014 (Pubmed:24667708)	E-MTAB-1676	A-AFFY-140
EGDe_30C	GeneExpression, Tiling, TSS	2011-01-01	Exp phase		37		BHI Broth		Listeria monocytogenes EGD-e	Listeria monocytogenes EGD-e	Wurtzel et al., MSB 2012 (Pubmed:22617957)	E-GEOD-36060	Illumina Genome Analyzer (Single end)
EGDe_HB0	GeneExpression, Tiling	2007-06-12	Exp phase	0min	37		Human blood cells		Listeria monocytogenes EGD-e	Listeria monocytogenes EGD-e	Toledo-arana et al., Nature 2009 (Pubmed:19448609)	E-MEXP-2138	A-AFFY-140
EGDe_HB30	GeneExpression, Tiling	2007-06-12	Exp phase	30h	37		Human blood cells		Listeria monocytogenes EGD-e	Listeria monocytogenes EGD-e	Toledo-arana et al., Nature 2009 (Pubmed:19448609)	E-MEXP-2138	A-AFFY-140
EGDe_HB60	GeneExpression, Tiling	2007-06-12	Exp phase	60h	37		Human blood cells		Listeria monocytogenes EGD-e	Listeria monocytogenes EGD-e	Toledo-arana et al., Nature 2009 (Pubmed:19448609)	E-MEXP-2142	A-MEXP-1572
EGDe_IntestL	GeneExpression, Tiling	2008-02-28	Exp phase	24h	37		Mouse intestine cells		Listeria monocytogenes EGD-e	Listeria monocytogenes EGD-e	Toledo-arana et al., Nature 2009 (Pubmed:19448609)	E-MEXP-2142	A-MEXP-1572
EGDe_MB60	GeneExpression, Tiling	2008-09-10	Exp phase	60h	37		Mouse blood cells		Listeria monocytogenes EGD-e	Listeria monocytogenes EGD-e	Toledo-arana et al., Nature 2009 (Pubmed:19448609)	E-MEXP-2138	A-AFFY-140
EGDe_minusO2	GeneExpression, Tiling, TSS	2011-01-01	Exp phase		37		Hypoxia, BHI Broth		Listeria monocytogenes EGD-e	Listeria monocytogenes EGD-e	Wurtzel et al., MSB 2012 (Pubmed:22617957)	E-GEOD-36060	Illumina Genome Analyzer (Single end)
EGDe_OD2.5	GeneExpression, Tiling	2007-11-27	Stationary phase		37		BHI Broth		Listeria monocytogenes EGD-e	Listeria monocytogenes EGD-e	Toledo-arana et al., Nature 2009 (Pubmed:19448609)	E-MEXP-2142	A-MEXP-1572
EGDe_Stat	GeneExpression, Tiling, TSS	2011-01-18	Stationary phase		37		BHI Broth		Listeria monocytogenes EGD-e	Listeria monocytogenes EGD-e	Wurtzel et al., MSB 2012 (Pubmed:22617957)	E-GEOD-36060	A-AFFY-140
hfq	GeneExpression, Tiling	2007-05-04	Exp phase		37	lmo1295	BHI Broth		Listeria monocytogenes EGD-e	Listeria monocytogenes EGD-e	Toledo-arana et al., Nature 2009 (Pubmed:19448609)	E-MEXP-2138	A-AFFY-140
High_10_Plantarum_Pediocin_2014	RNASeq	2014-01-31	Exp phase	10min	37		BHI Broth, L.plantarum	0.1875% L. plantarum WHE 92 supernatant	Listeria monocytogenes EGD-e	Listeria monocytogenes EGD-e	Laursen et al., Env. Microb. 2014 (Pubmed:24920558)	E-GEOD-51487	Illumina HiSeq2000 (Paired end)
High_180_Plantarum_Pediocin_2014	RNASeq	2014-01-31	Exp phase	180min	37		BHI Broth, L.plantarum	0.1875% L. plantarum WHE 92 supernatant	Listeria monocytogenes EGD-e	Listeria monocytogenes EGD-e	Laursen et al., Env. Microb. 2014 (Pubmed:24920558)	E-GEOD-51487	Illumina HiSeq2000 (Paired end)
High_60_Plantarum_Pediocin_2014	RNASeq	2014-01-31	Exp phase	60min	37		BHI Broth, L.plantarum	0.1875% L. plantarum WHE 92 supernatant	Listeria monocytogenes EGD-e	Listeria monocytogenes EGD-e	Laursen et al., Env. Microb. 2014 (Pubmed:24920558)	E-GEOD-51487	Illumina HiSeq2000 (Paired end)
High_60_Proteinase_Plantarum_Pediocin_2014	RNASeq	2014-01-31	Exp phase	60min	37		BHI Broth, L.plantarum, Proteinase	0.1875% L. plantarum WHE 92 supernatant pretreated with 1 mg/ml Proteinase K	Listeria monocytogenes EGD-e	Listeria monocytogenes EGD-e	Laursen et al., Env. Microb. 2014 (Pubmed:24920558)	E-GEOD-51487	Illumina HiSeq2000 (Paired end)
LB_2014_EGDe	RNASeq	2103-10-10	Exp phase		37		LB Broth		Listeria monocytogenes EGD-e	Listeria monocytogenes EGD-e	Mellin et al., Science 2014 (Pubmed:25146292)	E-GEOD-60363	Illumina HiSeq2500 (Single end)
LB_B12_2014_EGDe	RNASeq	2103-10-10	Exp phase		37		Vitamine B12, LB Broth		Listeria monocytogenes EGD-e	Listeria monocytogenes EGD-e	Mellin et al., Science 2014 (Pubmed:25146292)	E-GEOD-60363	Illumina HiSeq2500 (Single end)
LB_B12_EA_2014_EGDe	RNASeq	2103-10-10	Exp phase		37		Vitamine B12, Ethanolamine, LB Broth		Listeria monocytogenes EGD-e	Listeria monocytogenes EGD-e	Mellin et al., Science 2014 (Pubmed:25146292)	E-GEOD-60363	Illumina HiSeq2500 (Single end)
LB_EA_2014_EGDe	RNASeq	2103-10-10	Exp phase		37		Ethanolamine, LB Broth		Listeria monocytogenes EGD-e	Listeria monocytogenes EGD-e	Mellin et al., Science 2014 (Pubmed:25146292)	E-GEOD-60363	Illumina HiSeq2500 (Single end)
Lmo0753_Rhamnose_2013_EGDe	RNASeq	2013-07-17	Exp phase		37	lmo0753	Minimal Media Broth, Rhamnose	Phenol-red broth with only rhamnose	Listeria monocytogenes EGD-e	Listeria monocytogenes EGD-e	Salazar et al., Appl. Env. Microb. (Pubmed:23835178)	E-GEOD-47721	Illumina HiSeq2000 (Paired end)
Macrophages_2014_EGDe	RNASeq	2104-10-10	Exp phase		37		Mouse macrophages cells	Mouse macrophages cells P388D1	Listeria monocytogenes EGD-e	Listeria monocytogenes EGD-e	Wehner et al., Plos One 2014 (Pubmed:25286309)	PRJEB6949	Ion Torrent PGM (Single end)
Macrophages_Long_2014_EGDe	RNASeq	2014-02-10	Exp phase		37		Mouse macrophages cells	Mouse macrophages cells P388D1	Listeria monocytogenes EGD-e	Listeria monocytogenes EGD-e	Behrens et al., Plos One 2014 (Pubmed:24498259)	PRJEB4644	SOLiD HTS (Single end)
Macrophages_Medium_2014_EGDe	RNASeq	2014-02-10	Exp phase		37		Mouse macrophages cells	Mouse macrophages cells P388D1	Listeria monocytogenes EGD-e	Listeria monocytogenes EGD-e	Behrens et al., Plos One 2014 (Pubmed:24498259)	PRJEB4644	SOLiD HTS (Single end)
Macrophages_Short_2014_EGDe	RNASeq	2014-02-10	Exp phase		37		Mouse macrophages cells	Mouse macrophages cells P388D1	Listeria monocytogenes EGD-e	Listeria monocytogenes EGD-e	Behrens et al., Plos One 2014 (Pubmed:24498259)	PRJEB4644	SOLiD HTS (Single end)
Mid_180_Plantarum_Pediocin_2014	RNASeq	2014-01-31	Exp phase	180min	37		BHI Broth, L.plantarum	0.125% L. plantarum WHE 92 supernatant	Listeria monocytogenes EGD-e	Listeria monocytogenes EGD-e	Laursen et al., Env. Microb. 2014 (Pubmed:24920558)	E-GEOD-51487	Illumina HiSeq2000 (Paired end)
Mid_60_Plantarum_Pediocin_2014	RNASeq	2014-01-31	Exp phase	60min	37		BHI Broth, L.plantarum	0.125% L. plantarum WHE 92 supernatant	Listeria monocytogenes EGD-e	Listeria monocytogenes EGD-e	Laursen et al., Env. Microb. 2014 (Pubmed:24920558)	E-GEOD-51487	Illumina HiSeq2000 (Paired end)
MQ_Water_0_Pediocin_2014	RNASeq	2014-01-31	Exp phase	0min	37		BHI Broth, MQ water	0% L. plantarum WHE 92 supernatant	Listeria monocytogenes EGD-e	Listeria monocytogenes EGD-e	Laursen et al., Env. Microb. 2014 (Pubmed:24920558)	E-GEOD-51487	Illumina HiSeq2000 (Paired end)
MQ_Water_10_Pediocin_2014	RNASeq	2014-01-31	Exp phase	10min	37		BHI Broth, MQ water	0% L. plantarum WHE 92 supernatant	Listeria monocytogenes EGD-e	Listeria monocytogenes EGD-e	Laursen et al., Env. Microb. 2014 (Pubmed:24920558)	E-GEOD-51487	Illumina HiSeq2000 (Paired end)
MQ_Water_180_Pediocin_2014	RNASeq	2014-01-31	Exp phase	180min	37		BHI Broth, MQ water	0% L. plantarum WHE 92 supernatant	Listeria monocytogenes EGD-e	Listeria monocytogenes EGD-e	Laursen et al., Env. Microb. 2014 (Pubmed:24920558)	E-GEOD-51487	Illumina HiSeq2000 (Paired end)
MQ_Water_60_Pediocin_2014	RNASeq	2014-01-31	Exp phase	60min	37		BHI Broth, MQ water	0% L. plantarum WHE 92 supernatant	Listeria monocytogenes EGD-e	Listeria monocytogenes EGD-e	Laursen et al., Env. Microb. 2014 (Pubmed:24920558)	E-GEOD-51487	Illumina HiSeq2000 (Paired end)
prfA	GeneExpression, Tiling, TSS	2011-01-01	Exp phase		37	lmo0200	BHI Broth		Listeria monocytogenes EGD-e	Listeria monocytogenes EGD-e	Wurtzel et al., MSB 2012 (Pubmed:22617957)	E-GEOD-36060	Illumina Genome Analyzer (Single end)
prfA_HB30	GeneExpression, Tiling	2007-07-03	Exp phase	30h	37	lmo0200	Human blood cells		Listeria monocytogenes EGD-e	Listeria monocytogenes EGD-e	Toledo-arana et al., Nature 2009 (Pubmed:19448609)	E-MEXP-2138	A-AFFY-140
prfA_HB60	GeneExpression, Tiling	2008-07-11	Exp phase	60h	37	lmo0200	Human blood cells		Listeria monocytogenes EGD-e	Listeria monocytogenes EGD-e	Toledo-arana et al., Nature 2009 (Pubmed:19448609)	E-MEXP-2142	A-MEXP-1572
prfA_IntestL	GeneExpression, Tiling	2008-02-28	Exp phase		37	lmo0200	Mouse intestine cells		Listeria monocytogenes EGD-e	Listeria monocytogenes EGD-e	Toledo-arana et al., Nature 2009 (Pubmed:19448609)	E-MEXP-2142	A-MEXP-1572
prfA_Star	GeneExpression, Tiling	2012-02-28	Exp phase		37	lmo0200_Over	BHI Broth		Listeria monocytogenes EGD-e	Listeria monocytogenes EGD-e	Becavin et al., MBio 2014 (Pubmed:24667708)	E-MTAB-1676	A-AFFY-140
Rhamnose_2013_EGDe	RNASeq	2013-07-17	Exp phase		37		Minimal Media Broth, Rhamnose	Phenol-red broth with only rhamnose	Listeria monocytogenes EGD-e	Listeria monocytogenes EGD-e	Salazar et al., Appl. Env. Microb. 2013 (Pubmed:23835178)	E-GEOD-47721	Illumina HiSeq2000 (Paired end)
sigB	GeneExpression, Tiling, TSS	2011-01-01	Exp phase		37	lmo0895	BHI Broth		Listeria monocytogenes EGD-e	Listeria monocytogenes EGD-e	Wurtzel et al., MSB 2012 (Pubmed:22617957)	E-GEOD-36060	Illumina Genome Analyzer (Single end)
sigB_HB30	GeneExpression, Tiling	2007-09-19	Exp phase	30h	37	lmo0895	Human blood cells		Listeria monocytogenes EGD-e	Listeria monocytogenes EGD-e	Toledo-arana et al., Nature 2009 (Pubmed:19448609)	E-MEXP-2138	A-AFFY-140
sigB_HB60	GeneExpression, Tiling	2008-07-11	Exp phase	60h	37	lmo0895	Human blood cells		Listeria monocytogenes EGD-e	Listeria monocytogenes EGD-e	Toledo-arana et al., Nature 2009 (Pubmed:19448609)	E-MEXP-2142	A-MEXP-1572
sigB_IntestL	GeneExpression, Tiling	2008-02-28	Exp phase		37	lmo0895	Mouse intestine cells		Listeria monocytogenes EGD-e	Listeria monocytogenes EGD-e	Toledo-arana et al., Nature 2009 (Pubmed:19448609)	E-MEXP-2142	A-MEXP-1572
