# Supplementary material for: Listeriomics: an Interactive Web Platform for Systems Biology of Listeria
Source: mSystems. 2017 Mar 14;2(2):e00186-16. doi: 10.1128/mSystems.00186-16 (PMC5350546; doi:10.1128/mSystems.00186-16)
Supplement: TABLE S5 [file sys002172096st7.xls]

## Sheet: ArrayExpress-Listeria mono-1510
ID	Pubmed Accession	Reference	Title	Day/Month/Year	Publication link	Comment
1	15378702	Folio et al., Proteomics 2004	Two-dimensional electrophoresis database of Listeria monocytogenes EGDe proteome and proteomic analysis of mid-log and stationary growth phase cells.	2004-03-08	http://onlinelibrary.wiley.com/doi/10.1002/pmic.200300841/abstract
2	15627966	Calvo et al., Proteomics 2004	Analysis of the Listeria cell wall proteome by two-dimensional nanoliquid chromatography coupled to mass spectrometry.	2004-06-24	http://onlinelibrary.wiley.com/doi/10.1002/pmic.200400936/abstract
3	15838904	Trost et al., Proteomics 2004	Comparative proteome analysis of secretory proteins from pathogenic and nonpathogenic Listeria species.	2004-09-10	http://onlinelibrary.wiley.com/doi/10.1002/pmic.200401024/abstract
4	15966022	Wehmhoner et al., Electrohporesis 2005	"LaneSpector", a tool for membrane proteome profiling based on sodium dodecyl sulfate-polyacrylamide gel electrophoresis/liquid chromatography-tandem mass spectrometry analysis: application to Listeria monocytogenes membrane proteins.	2005-06-10	http://onlinelibrary.wiley.com/doi/10.1002/elps.200410348/abstract
5	16381897	Dietrich et al., NAR 2005	LEGER: knowledge database and visualization tool for comparative genomics of pathogenic and non-pathogenic Listeria species.	2005-10-08	http://nar.oxfordjournals.org/content/34/suppl_1/D402.long
6	18065622	Abram et al., Appl. Env. Microb. 2008	Proteomic analyses of a Listeria monocytogenes mutant lacking sigmaB identify new components of the sigmaB regulon and highlight a role for sigmaB in the utilization of glycerol.	2008-02-10	http://aem.asm.org/content/74/3/594.long
7	18836007	Dumas et al., Appl. Env. Microb. 2008	Comparative analysis of extracellular and intracellular proteomes of Listeria monocytogenes strains reveals a correlation between protein expression and serovar.	2008-12-10	http://aem.asm.org/content/74/23/7399.long	Cannot be added as it is a mix of strains
8	19028911	Donaldson et al., Appl. Env. Microb. 2009	Comparative proteomic analysis of Listeria monocytogenes strains F2365 and EGD.	2009-01-10	http://aem.asm.org/content/75/2/366.long
9	19694553	Agoston et al., FoddBorne Path. And Dis. 2009	Differential expression of proteins in Listeria monocytogenes under thermotolerance-inducing, heat shock, and prolonged heat shock conditions.	2009-11-10	http://online.liebertpub.com/doi/abs/10.1089/fpd.2009.0286?url_ver=Z39.88-2003&rfr_id=ori%3Arid%3Acrossref.org&rfr_dat=cr_pub%3Dpubmed
10	19834917	Van de Velde et al., Proteomics 2009	Isolation and 2-D-DIGE proteomic analysis of intracellular and extracellular forms of Listeria monocytogenes.	2009-12-10	http://onlinelibrary.wiley.com/doi/10.1002/pmic.200900503/abstract
11	20620249	Cacace et al., J. Proteomics 2010	Proteomics for the elucidation of cold adaptation mechanisms in Listeria monocytogenes.	2010-06-23	http://www.sciencedirect.com/science/article/pii/S1874391910001892
12	20839850	Desvaux et al., J. Proteome Res. 2010	Comprehensive appraisal of the extracellular proteins from a monoderm bacterium: theoretical and empirical exoproteomes of Listeria monocytogenes EGD-e by secretomics.	2010-10-01	http://pubs.acs.org/doi/abs/10.1021/pr1003642
13	21350852	Porteus et al., Appl. Micro. Biotech. 2011	Utility of gel-free, label-free shotgun proteomics approaches to investigate microorganisms.	2011-02-25	http://link.springer.com/article/10.1007%2Fs00253-011-3172-z	No data available, and the strain used is not sequenced
14	21605710	Donaldson et al., J. Proteomics 2011	Proteomic expression profiles of virulent and avirulent strains of Listeria monocytogenes isolated from macrophages.	2011-05-11	http://www.sciencedirect.com/science/article/pii/S1874391911001990
15	21846725	Garcia-del Portillo et al., J. Bio. Chemistry 2011	Association of ActA to peptidoglycan revealed by cell wall proteomics of intracellular Listeria monocytogenes.	2011-12-16	http://www.jbc.org/cgi/pmidlookup?view=long&pmid=21846725
16	22526570	Zhou et al., Curr. Microb. 2012	Carbon catabolite control is important for Listeria monocytogenes biofilm formation in response to nutrient availability.	2012-07-10	http://link.springer.com/article/10.1007%2Fs00284-012-0125-4
17	22912771	Renier et al., Plos One 2012	Subcellular localization of extracytoplasmic proteins in monoderm bacteria: rational secretomics-based strategy for genomic and proteomic analyses.	2012-08-09	http://www.ncbi.nlm.nih.gov/pmc/articles/PMC3415414/
18	23558187	Melo et al., Int. J. Food. Microbiol. 2013	Listeria monocytogenes dairy isolates show a different proteome response to sequential exposure to gastric and intestinal fluids.	2013-03-14	http://www.sciencedirect.com/science/article/pii/S0168160513001219	Cannot be added as it is a mix of strains
19	23291529	Renier et al., J. Proteomics	Exoproteomic analysis of the SecA2-dependent secretion in Listeria monocytogenes EGD-e.	2013-03-27	http://www.sciencedirect.com/science/article/pii/S1874391912007968
20	23657685	Quereda et al., Microbiology 2013	Occurrence of mutations impairing sigma factor B (SigB) function upon inactivation of Listeria monocytogenes genes encoding surface proteins.	2013-05-08	http://mic.sgmjournals.org/cgi/pmidlookup?view=long&pmid=23657685
21	23970489	Zhang et al., Proteomics 2013	Proteomic identification of Listeria monocytogenes surface-associated proteins.	2013-07-20	http://onlinelibrary.wiley.com/doi/10.1002/pmic.201200449/abstract
22	23977379	Lee et al., Plos One 2013	Transcription Factor σB Plays an Important Role in the Production of Extracellular Membrane-Derived Vesicles in Listeria monocytogenes	2013-08-20	http://journals.plos.org/plosone/article?id=10.1371/journal.pone.0073196
23	24564473	Pittman et al., J. Proteome 2014	Proteomic analysis of cross protection provided between cold and osmotic stress in Listeria monocytogenes.	2014-02-24	http://pubs.acs.org/doi/abs/10.1021/pr401004a
24	25056936	Halbedel et al., Mol. Cell. Proteomics 2014	A systematic proteomic analysis of Listeria monocytogenes house-keeping protein secretion systems.	2014-11-13	http://www.mcponline.org/content/13/11/3063.long
25	25516393	Mata et al., J. Proteome Res. 2015	Attached and Planktonic Listeria monocytogenes Global Proteomic Responses and Associated Influence of Strain Genetics and Temperature.	2015-01-09	http://pubs.acs.org/doi/suppl/10.1021/pr501114e
26	25578509	Tiong et al., J. Microbiological Meth. 2015	Comparison of five methods for direct extraction of surface proteins from Listeria monocytogenes for proteomic analysis by orbitrap mass spectrometry	2015-01-09	http://www.sciencedirect.com/science/article/pii/S0167701215000056
