# Supplementary material for: Listeriomics: an Interactive Web Platform for Systems Biology of Listeria
Source: mSystems. 2017 Mar 14;2(2):e00186-16. doi: 10.1128/mSystems.00186-16 (PMC5350546; doi:10.1128/mSystems.00186-16)
Supplement: TABLE S6 [file sys002172096st8.xls]

## Sheet: Transcriptome Variability
Gene	Count	total	ratio	Strand	Begin	End	Length (bp)	Info	Description	Note	Supp Note	Operon	COG
anti0421	0	279	0	+	441667	441966	300	ASrna	Wurtzel et al. 2012		Wurtzel et al. 2012;
anti0571	0	279	0	+	608233	608532	300	ASrna	Wurtzel et al. 2012		Wurtzel et al. 2012;
anti1188	0	279	0	-	1213684	1213983	300	ASrna	Wurtzel et al. 2012		Wurtzel et al. 2012;
anti1980-2	0	279	0	-	2052445	2052744	300	ASrna	Toledo-Arana et al. 2009	anti1980,	Wurtzel et al. 2012;
anti2044	0	279	0	-	2128539	2128672	134	ASrna	Toledo-Arana et al. 2009	lmo2045,	Toledo-Arana et al. 2009;
anti2045	0	279	0	+	2129095	2129314	220	ASrna	Toledo-Arana et al. 2009	lmo2044,	Toledo-Arana et al. 2009;
anti2046	0	279	0	+	2129647	2129946	300	ASrna	Wurtzel et al. 2012		Wurtzel et al. 2012;
glmS	0	279	0	+	756458	756652	195	CisReg	Rfam	glms,	Toledo-Arana et al. 2009;Mraheil et al. 2011;Rfam 2012;
lmo01876	0	279	0	-	1950883	1951323	441			Pseudo-gene or RefSeq provisional			Not in COGs
lmo0356	0	279	0	+	383710	384726	1017		similar to oxidoreductase	hypothetical protein	oxidoreductase, YhhX family		General function prediction only
lmo1029	0	279	0	+	1057761	1058531	771			hypothetical protein	Hydrolase (HAD superfamily) in cluster with DUF1447		General function prediction only
lmo1403	0	279	0	+	1430237	1432819	2583	mutS	This protein performs the mismatch recognition step during the DNA repair process	DNA mismatch repair protein MutS	DNA mismatch repair protein MutS	Operon_228	Replication, recombination and repair
lmo1691	0	279	0	-	1756156	1756617	462		similar to deoxyuridine triphosphate nucleotidohydrolases	hypothetical protein	Deoxyuridine 5'-triphosphate nucleotidohydrolase (EC 3.6.1.23)	Operon_293	Nucleotide transport and metabolism
lmo1895	0	279	0	-	1968169	1968888	720	dnaD	similar to chromosome replication initiation protein	hypothetical protein	Chromosome replication initiation protein dnaD	Operon_339	Replication, recombination and repair
lmo2141	0	279	0	+	2225471	2225944	474			hypothetical protein	acetyltransferase, GNAT family	Operon_390	Transcription; General function prediction only;
rli121	0	279	0	+	495786	496381	596	Srna	Wurtzel et al. 2012		Wurtzel et al. 2012;
rli13 - rliE	0	279	0	+	1584586	1584808	223	Srna	Mandin et al. 2007	rliE,	Toledo-Arana et al. 2009;Rfam 2012;
T-box-12	1	279	0.00358423	-	2100001	2100227	227	CisReg	Rfam	T-box,	Toledo-Arana et al. 2009;Mraheil et al. 2011;
T-box-7	1	279	0.00358423	-	1642603	1642811	209	CisReg	Rfam	T-box, T-box 6,	Toledo-Arana et al. 2009;Mraheil et al. 2011;Rfam 2012;
anti0977-1	1	279	0.00358423	+	1007804	1008103	300	ASrna	Wurtzel et al. 2012	anti0977,	Wurtzel et al. 2012;
anti1284	1	279	0.00358423	+	1307098	1307397	300	ASrna	Wurtzel et al. 2012		Wurtzel et al. 2012;
anti1708	1	279	0.00358423	+	1770069	1770368	300	ASrna	Wurtzel et al. 2012		Wurtzel et al. 2012;
anti1909	1	279	0.00358423	-	1982000	1982299	300	ASrna	Wurtzel et al. 2012		Wurtzel et al. 2012;
anti1980-1	1	279	0.00358423	-	2052533	2052674	142	ASrna	Wurtzel et al. 2012	lmo1981,	Toledo-Arana et al. 2009;
anti2241	1	279	0.00358423	+	2333247	2333546	300	ASrna	Wurtzel et al. 2012		Wurtzel et al. 2012;
anti2263	1	279	0.00358423	-	2349756	2350055	300	ASrna	Mraheil et al. 2011		Wurtzel et al. 2012;Mraheil et al. 2011;
anti2722	1	279	0.00358423	-	2797765	2798064	300	ASrna	Wurtzel et al. 2012		Wurtzel et al. 2012;
lmo0161	1	279	0.00358423	-	161420	162250	831		lmo0161	hypothetical protein	STAS domain protein		Signal transduction mechanisms
lmo0188	1	279	0.00358423	+	192586	193473	888	ksgA	catalyzes the transfer of a total of four methyl groups from S-adenosyl-l-methionine (S-AdoMet) to two adjacent adenosine bases A1518 and A1519 in 16S rRNA; mutations in ksgA causes resistance to the translation initiation inhibitor kasugamycin	dimethyladenosine transferase	Dimethyladenosine transferase (EC 2.1.1.-)	Operon_027	Translation
lmo0290	1	279	0.00358423	+	314984	315823	840		similar to B. subtilis YycI protein	hypothetical protein	hypothetical protein SA_21	Operon_051	Function unknown
lmo0494	1	279	0.00358423	+	530515	531108	594		weakly similar to esterase	hypothetical protein	lipase/acylhydrolase family protein		Amino acid transport and metabolism
lmo0907	1	279	0.00358423	+	943526	944200	675		similar to phosphoglycerate mutase	hypothetical protein	Phosphoglycerate mutase family, Lmo0907 homolog	Operon_138	Carbohydrate transport and metabolism
lmo1011	1	279	0.00358423	+	1040672	1041382	711		similar to tetrahydrodipicolinate succinylase	hypothetical protein	2,3,4,5-tetrahydropyridine-2,6-dicarboxylate N-acetyltransferase (EC 2.3.1.89)	Operon_161	Amino acid transport and metabolism
lmo1510	1	279	0.00358423	-	1542403	1543041	639			hypothetical protein	Tetratricopeptide repeat (TPR) family protein	Operon_250	General function prediction only
lmo1608	1	279	0.00358423	-	1653433	1654233	801			hypothetical protein	conserved hypothetical protein	Operon_274	Function unknown
lmo1801	1	279	0.00358423	-	1873764	1875116	1353	ffh	similar to signal recognition particle protein Ffh	hypothetical protein	Signal recognition particle, subunit Ffh SRP54 (TC 3.A.5.1.1)	Operon_317	Intracellular trafficking and secretion
lmo1813	1	279	0.00358423	-	1887913	1888575	663		similar to phosphoglycerate dehydrogenase	hypothetical protein	L-serine dehydratase, beta subunit (EC 4.3.1.17)	Operon_321	Amino acid transport and metabolism
lmo1887	1	279	0.00358423	-	1960496	1961644	1149			hypothetical protein	FIG001721: Predicted N6-adenine-specific DNA methylase	Operon_336	Replication, recombination and repair
lmo1893	1	279	0.00358423	-	1967015	1967506	492		lmo1893	hypothetical protein	Hypothetical protein in cluster with penicillin-binding protein PBP1, Listerial type	Operon_339	Not in COGs
lmo2018	1	279	0.00358423	-	2096075	2097064	990	dapF	similar to diaminopimelate epimerase; involved in lysine biosynthesis; DAP epimerase; produces DL-diaminopimelate from LL-diaminopimelate	diaminopimelate epimerase	Diaminopimelate epimerase (EC 5.1.1.7)	Operon_364	Amino acid transport and metabolism
lmo2021	1	279	0.00358423	-	2100845	2101366	522			hypothetical protein	Transcriptional repressor for NAD biosynthesis in gram-positives		General function prediction only
lmo2188	1	279	0.00358423	-	2275520	2277325	1806		similar to oligoendopeptidase	hypothetical protein	Oligoendopeptidase F		Amino acid transport and metabolism
lmo2339	1	279	0.00358423	-	2408450	2408893	444			hypothetical protein	FIG00774084: hypothetical protein		Function unknown
lmo2431	1	279	0.00358423	-	2500179	2501150	972		similar to B. subtilis ferrichrome ABC transporter fhuD precursor (ferrichrome-binding protein)	hypothetical protein	Ferrichrome-binding periplasmic protein precursor (TC 3.A.1.14.3)		Inorganic ion transport and metabolism
lmo2474	1	279	0.00358423	-	2548479	2549354	876			hypothetical protein	FIG000506: Predicted P-loop-containing kinase	Operon_437	General function prediction only
lmo2722	1	279	0.00358423	+	2797838	2798572	735		similar to merR-family transcriptional regulator	hypothetical protein	multidrug efflux transporter transcriptional regulatory protein		Transcription
rli12 - ssrS-6S	1	279	0.00358423	-	1546336	1546531	196	Srna	Mandin et al. 2007	ssrS, ssrS-6S,	Wurtzel et al. 2012;Toledo-Arana et al. 2009;Mraheil et al. 2011;
rli94	1	279	0.00358423	-	2039079	2039375	297	Srna	Mraheil et al. 2011	RatA-2,	Wurtzel et al. 2012;Mraheil et al. 2011;Rfam 2012;
anti0667	2	279	0.00716846	-	704825	705124	300	ASrna	Wurtzel et al. 2012		Wurtzel et al. 2012;
anti0799	2	279	0.00716846	+	827498	827797	300	ASrna	Wurtzel et al. 2012		Wurtzel et al. 2012;
anti1236	2	279	0.00716846	+	1263477	1263776	300	ASrna	Wurtzel et al. 2012		Wurtzel et al. 2012;
anti1816	2	279	0.00716846	-	1890670	1890969	300	ASrna	Wurtzel et al. 2012		Wurtzel et al. 2012;
anti2092	2	279	0.00716846	-	2172218	2172517	300	ASrna	Wurtzel et al. 2012		Wurtzel et al. 2012;
anti2745	2	279	0.00716846	-	2820427	2820726	300	ASrna	Wurtzel et al. 2012		Wurtzel et al. 2012;
lmo0007	2	279	0.00716846	+	8065	10593	2529	gyrA		DNA gyrase subunit A	DNA gyrase subunit A (EC 5.99.1.3)	Operon_002	Replication, recombination and repair
lmo0009	2	279	0.00716846	+	12258	12776	519		similar to spermidine N1-acetyltransferase	hypothetical protein	Spermidine N1-acetyltransferase (EC 2.3.1.57)	Operon_003	Translation
lmo0012	2	279	0.00716846	+	14795	15874	1080		similar to mevalonate kinases	hypothetical protein	Phosphomevalonate kinase (EC 2.7.4.2)	Operon_004	Lipid transport and metabolism
lmo0167	2	279	0.00716846	+	165761	166642	882			hypothetical protein	rRNA small subunit methyltransferase I	Operon_024	General function prediction only
lmo0171	2	279	0.00716846	+	169510	172008	2499		similar to internalin proteins, putative peptidoglycan bound protein (LPXTG motif)	hypothetical protein	Internalin-like protein (LPXTG motif) Lmo0171 homolog		Function unknown
lmo0396	2	279	0.00716846	-	417963	418763	801	proC	similar to 1-pyrroline-5-carboxylate reductase (ProC); catalyzes the formation of L-proline from pyrroline-5-carboxylate	pyrroline-5-carboxylate reductase	Pyrroline-5-carboxylate reductase (EC 1.5.1.2)		Amino acid transport and metabolism
lmo0572	2	279	0.00716846	+	608557	609588	1032		lmo0572	hypothetical protein	FIG00774174: hypothetical protein		Not in COGs
lmo0636	2	279	0.00716846	+	676372	676788	417			hypothetical protein	Rrf2 family transcriptional regulator	Operon_104	Transcription
lmo0662	2	279	0.00716846	-	701247	702062	816	thiD	highly similar to phosphomethylpyrimidine kinase thiD	hypothetical protein	Phosphomethylpyrimidine kinase (EC 2.7.4.7)	Operon_107	Coenzyme transport and metabolism
lmo0772	2	279	0.00716846	+	798141	798788	648		similar to transcription regulator	hypothetical protein	Transcriptional regulator, GntR family	Operon_122	Transcription
lmo0825	2	279	0.00716846	+	851225	852505	1281		similar to 3-hydroxy-3-methylglutaryl-coenzyme a reductase	hypothetical protein	Hydroxymethylglutaryl-CoA reductase (EC 1.1.1.34)		Lipid transport and metabolism
lmo0938	2	279	0.00716846	-	973758	974216	459		similar to protein-tyrosine-phosphatase	hypothetical protein	Low molecular weight protein tyrosine phosphatase (EC 3.1.3.48)	Operon_145	Signal transduction mechanisms
lmo0992	2	279	0.00716846	+	1022535	1023302	768			hypothetical protein	membrane protein	Operon_158	Inorganic ion transport and metabolism
lmo1010	2	279	0.00716846	+	1039746	1040624	879		similar to transcription regulator (LysR family).	hypothetical protein	Cys regulon transcriptional activator CysB	Operon_161	Transcription
lmo1208	2	279	0.00716846	+	1230773	1232308	1536	cbiP	similar to cobyric acid synthase CbiP; catalyzes amidations at positions B, D, E, and G on adenosylcobyrinic A,C-diamide. NH(2) groups are provided by glutamine, and one molecule of ATP is hydrogenolyzed for each amidation	cobyric acid synthase	Cobyric acid synthase		Coenzyme transport and metabolism
lmo1262	2	279	0.00716846	-	1286830	1287225	396		similar to transcriptional regulator (phage-related)	hypothetical protein	Ans operon transcriptional repressor		Transcription
lmo1509	2	279	0.00716846	-	1539979	1542375	2397		similar to exodeoxyribonuclease V	hypothetical protein	RecD-like DNA helicase YrrC	Operon_250	Replication, recombination and repair
lmo1514	2	279	0.00716846	-	1546608	1547885	1278			recombination factor protein RarA	Uncharacterized ATPase (AAA family) associated with cysteine desulfurase		Replication, recombination and repair
lmo1583	2	279	0.00716846	-	1625505	1626002	498	tpx	similar to thiol peroxidases; antioxidant activity; thioredoxin-dependent thiol peroxidase; forms homodimers in solution; shows substrate specificity to alkyl hydroperoxides; periplasmic protein	thiol peroxidase	Thiol peroxidase, Tpx-type (EC 1.11.1.15)	Operon_269	Posttranslational modification, protein turnover, chaperones
lmo1584	2	279	0.00716846	-	1626064	1626600	537			hypothetical protein	BH3197 unknown conserved protein	Operon_269	Function unknown
lmo1594	2	279	0.00716846	-	1636412	1638127	1716		similar to B. subtilis negative regulator of FtsZ ring formation (EzrA); acts to negatively regulates ftsZ ring formation by modulating the frequency and position of the ftsZ ring formation	septation ring formation regulator EzrA	Septation ring formation regulator EzrA		Cell cycle control, mitosis and meiosis
lmo1661	2	279	0.00716846	+	1711672	1712637	966			hypothetical protein	COG1242: Predicted Fe-S oxidoreductase	Operon_287	General function prediction only
lmo1686	2	279	0.00716846	+	1751283	1752371	1089			hypothetical protein	Putative lipoprotein SAV1865	Operon_291	Function unknown
lmo1722	2	279	0.00716846	-	1784473	1785798	1326		similar to ATP-dependent RNA helicases	hypothetical protein	ATP-dependent RNA helicase YfmL		Replication, recombination and repair; Transcription; Translation;
lmo1825	2	279	0.00716846	-	1900927	1902126	1200		similar to pantothenate metabolism flavoprotein homolog	hypothetical protein	Phosphopantothenoylcysteine decarboxylase (EC 4.1.1.36) / Phosphopantothenoylcysteine synthetase (EC 6.3.2.5)	Operon_322	Coenzyme transport and metabolism
lmo1890	2	279	0.00716846	-	1963240	1963605	366			hypothetical protein	hyothetical protein	Operon_337	Not in COGs
lmo1897	2	279	0.00716846	-	1970343	1971524	1182	aspB	similar to aspartate aminotransferases; catalyzes the formation of oxalozcetate and L-glutamate from L-aspartate and 2-oxoglutarate	aspartate aminotransferase	Aspartate aminotransferase (EC 2.6.1.1)	Operon_340	Amino acid transport and metabolism
lmo1907	2	279	0.00716846	-	1980511	1981302	792	dapB	similar to dihydrodipicolinate reductase; catalyzes the reduction of 2,3-dihydrodipicolinate to 2,3,4,5-tetrahydrodipicolinate in lysine and diaminopimelate biosynthesis	dihydrodipicolinate reductase	Dihydrodipicolinate reductase (EC 1.3.1.26)	Operon_342	Amino acid transport and metabolism
lmo1940	2	279	0.00716846	-	2014776	2015738	963		similar to asparaginase	hypothetical protein	L-asparaginase (EC 3.5.1.1)	Operon_349	Amino acid transport and metabolism; Translation;
lmo1949	2	279	0.00716846	-	2024062	2024796	735			hypothetical protein	ribosomal large subunit pseudouridine synthase B( EC:4.2.1.70 )	Operon_351	Translation
lmo1976	2	279	0.00716846	-	2048623	2049414	792		similar to oxidoreductase	hypothetical protein	Oxidoreductase, short-chain dehydrogenase/reductase family	Operon_357	General function prediction only
lmo2028	2	279	0.00716846	-	2110009	2110785	777			hypothetical protein	FIG001583: hypothetical protein, contains S4-like RNA binding domain		Function unknown
lmo2038	2	279	0.00716846	-	2119833	2121308	1476	murE	similar to UDP-N-acetylmuramoylalanyl-D-glutamate-2,6-diaminopimelate ligase; involved in cell wall formation; peptidoglycan synthesis; cytoplasmic enzyme; catalyzes the addition of meso-diaminopimelic acid to the nucleotide precursor UDP-N-aceylmuramoyl-l-alanyl-d-glutamate	UDP-N-acetylmuramoylalanyl-D-glutamate--2,6-diaminopimelate ligase	UDP-N-acetylmuramoylalanyl-D-glutamate--2,6-diaminopimelate ligase (EC 6.3.2.13)	Operon_367	Cell wall/membrane biogenesis
lmo2044	2	279	0.00716846	+	2127062	2128876	1815		similar to transporter binding proteins	hypothetical protein	Oligopeptide ABC transporter, periplasmic oligopeptide-binding protein OppA (TC 3.A.1.5.1)		General function prediction only
lmo2073	2	279	0.00716846	+	2151744	2153696	1953		similar to ABC transporter (ATP-binding protein)	hypothetical protein	ABC transporter ATP-binding protein uup	Operon_377	General function prediction only
lmo2076	2	279	0.00716846	-	2156242	2156697	456		similar to ribosomal protein alanine acetyltransferase	hypothetical protein	Ribosomal-protein-S18p-alanine acetyltransferase (EC 2.3.1.-)	Operon_378	General function prediction only
lmo2077	2	279	0.00716846	-	2156694	2157386	693		similar to glycoprotease	hypothetical protein	Inactive homolog of metal-dependent proteases, putative molecular chaperone	Operon_378	Posttranslational modification, protein turnover, chaperones
lmo2144	2	279	0.00716846	-	2229193	2229927	735		similar to transcription regulator GntR family	hypothetical protein	transcriptional regulator, GntR family		Transcription
lmo2189	2	279	0.00716846	-	2277398	2278513	1116		similar to a putative competence protein from streptococcus pneumoniae	hypothetical protein	Competence protein CoiA		General function prediction only
lmo2233	2	279	0.00716846	-	2323375	2324253	879		similar to transcriptional regulators (LysR family)	hypothetical protein	transcriptional regulator, LysR family		Transcription
lmo2479	2	279	0.00716846	-	2554452	2555927	1476		lmo2479	hypothetical protein	TPR domain protein	Operon_439	General function prediction only
lmo2491	2	279	0.00716846	-	2567956	2568603	648		lmo2491	hypothetical protein	Nucleotidase YfbR, HD superfamily	Operon_443	General function prediction only
lmo2502	2	279	0.00716846	-	2577696	2578871	1176		lmo2502	hypothetical protein	Cell division topological determinant MinJ	Operon_445	Posttranslational modification, protein turnover, chaperones
lmo2509	2	279	0.00716846	-	2586114	2587097	984	prfB	highly similar to peptide chain release factor 2; recognizes the termination signals UGA and UAA during protein translation a specificity which is dependent on amino acid residues residing in loops of the L-shaped tRNA-like molecule of RF2; in some organisms control of PrfB protein levels is maintained through a +1 ribosomal frameshifting mechanism; this protein is similar to release factor 1	peptide chain release factor 2	Peptide chain release factor 2; programmed frameshift-containing	Operon_447	Translation
lmo2514	2	279	0.00716846	-	2592965	2593816	852		similar to B. subtilis YviA (DegV) protein	hypothetical protein	FIG005590: DegV family protein	Operon_448	Function unknown
lmo2516	2	279	0.00716846	+	2594908	2595543	636			hypothetical protein	FIG000605: protein co-occurring with transport systems (COG1739)	Operon_449	Function unknown
lmo2519	2	279	0.00716846	-	2597363	2598415	1053		similar to B. subtilis TagO teichoic acid linkage unit synthesis protein	hypothetical protein	Undecaprenyl-phosphate N-acetylglucosaminyl 1-phosphate transferase (EC 2.7.8.-)	Operon_450	Cell wall/membrane biogenesis
lmo2566	2	279	0.00716846	-	2645310	2646146	837		lmo2566	hypothetical protein	Lipoate-protein ligase A	Operon_460	Coenzyme transport and metabolism
lmo2693	2	279	0.00716846	-	2769381	2770007	627	tmk	similar to thymidylate kinase; catalyzes the reversible phosphoryl transfer from adenosine triphosphate (ATP) to thymidine monophosphate (dTMP) to form thymidine diphosphate (dTDP)	thymidylate kinase	Thymidylate kinase (EC 2.7.4.9)	Operon_484	Nucleotide transport and metabolism
lmo2703	2	279	0.00716846	-	2777497	2777814	318		highly similar to B. subtilis YaaK protein	hypothetical protein	FIG000557: hypothetical protein co-occurring with RecR	Operon_487	Function unknown
lmo2704	2	279	0.00716846	-	2777844	2779583	1740	dnaX	highly similar to DNA polymerase III (gamma and tau subunits)	hypothetical protein	DNA polymerase III subunits gamma and tau (EC 2.7.7.7)	Operon_487	Replication, recombination and repair
lmo2757	2	279	0.00716846	-	2836011	2837783	1773		similar to ATP-dependent DNA helicases	hypothetical protein	ATP-dependent DNA helicase RecQ	Operon_502	Replication, recombination and repair
rli10 - rliD	2	279	0.00716846	-	1359202	1359529	328	Srna	Mandin et al. 2007	rliD,	Toledo-Arana et al. 2009;Rfam 2012;
rli139	2	279	0.00716846	-	2321818	2321967	150	Srna	Wurtzel et al. 2012		Wurtzel et al. 2012;
rli14 - LhrB	2	279	0.00716846	-	1859870	1860017	148	Srna	Christiansen et al. 2006	LhrB, LhrB-L20,	Wurtzel et al. 2012;Toledo-Arana et al. 2009;Mraheil et al. 2011;
rli15 - rnpB	2	279	0.00716846	-	1961807	1962188	382	Srna	Mandin et al. 2007	RNaseP_bact_b, rnpB, rnpB-RNase P,	Wurtzel et al. 2012;Toledo-Arana et al. 2009;Rfam 2012;Mraheil et al. 2011;
rli21 - rliI	2	279	0.00716846	-	2841962	2842199	238	Srna	Mandin et al. 2007	rliI,	Wurtzel et al. 2012;Toledo-Arana et al. 2009;Mraheil et al. 2011;Rfam 2012;
rli49	2	279	0.00716846	+	2660210	2660364	155	Srna	Toledo-Arana et al. 2009		Wurtzel et al. 2012;Toledo-Arana et al. 2009;Rfam 2012;
rli65	2	279	0.00716846	+	531148	531266	119	Srna	Oliver et al. 2009		Wurtzel et al. 2012;Mraheil et al. 2011;Oliver et al. 2009;
rli83	2	279	0.00716846	+	926922	927039	118	Srna	Mraheil et al. 2011		Mraheil et al. 2011;
rli9 - rliH	2	279	0.00716846	+	1180826	1181254	429	Srna	Mandin et al. 2007	rliH,	Toledo-Arana et al. 2009;Rfam 2012;Oliver et al. 2009;
T-box-5	3	279	0.0107527	-	1588901	1589127	227	CisReg	Rfam	T-box, T-box 4,	Toledo-Arana et al. 2009;Mraheil et al. 2011;Rfam 2012;
anti0811	3	279	0.0107527	-	838544	838843	300	ASrna	Wurtzel et al. 2012		Wurtzel et al. 2012;
anti0887	3	279	0.0107527	-	925981	926280	300	ASrna	Wurtzel et al. 2012		Wurtzel et al. 2012;
anti1655	3	279	0.0107527	+	1704657	1704956	300	ASrna	Wurtzel et al. 2012		Wurtzel et al. 2012;
anti1670-2	3	279	0.0107527	-	1724155	1724454	300	ASrna	Mraheil et al. 2011	anti1670,	Wurtzel et al. 2012;
anti1707	3	279	0.0107527	-	1769225	1769524	300	ASrna	Wurtzel et al. 2012		Wurtzel et al. 2012;
anti1751	3	279	0.0107527	+	1820461	1820760	300	ASrna	Wurtzel et al. 2012		Wurtzel et al. 2012;
anti1777	3	279	0.0107527	+	1854469	1854768	300	ASrna	Wurtzel et al. 2012		Wurtzel et al. 2012;
anti1981	3	279	0.0107527	+	2052934	2053035	102	ASrna	Toledo-Arana et al. 2009	lmo1980,	Toledo-Arana et al. 2009;Wurtzel et al. 2012;
anti2418	3	279	0.0107527	+	2489486	2489785	300	ASrna	Wurtzel et al. 2012		Wurtzel et al. 2012;
lmo0005	3	279	0.0107527	+	4869	5981	1113	recF	Required for DNA replication; binds preferentially to single-stranded, linear DNA	recombination protein F	DNA recombination and repair protein RecF	Operon_002	Replication, recombination and repair
lmo0083	3	279	0.0107527	-	86323	86691	369		similar to transcription regulator (merR family)	hypothetical protein	transcriptional regulator, MerR family	Operon_015	Transcription
lmo0084	3	279	0.0107527	-	86747	87730	984		similar to oxidoreductases	hypothetical protein	Aldo-keto reductase	Operon_015	Energy production and conversion
lmo0213	3	279	0.0107527	+	217125	217685	561	pth	similar to peptidyl-tRNA hydrolase; Enables the recycling of peptidyl-tRNAs produced at termination of translation	peptidyl-tRNA hydrolase	Peptidyl-tRNA hydrolase (EC 3.1.1.29)	Operon_034	Translation
lmo0214	3	279	0.0107527	+	217800	221339	3540	mfd		transcription-repair coupling factor	Transcription-repair coupling factor	Operon_034	Transcription; Replication, recombination and repair;
lmo02333	3	279	0.0107527	+	2402357	2402833	477			Pseudo-gene or RefSeq provisional	Competence transcription factor		Not in COGs
lmo0363	3	279	0.0107527	-	389813	390430	618		similar to Salmonella typhimurium peptidase E	hypothetical protein	Alpha-aspartyl dipeptidase Peptidase E (EC 3.4.13.21)		Amino acid transport and metabolism
lmo0369	3	279	0.0107527	+	396208	396927	720		conserved hypothetical protein, highly similar to B. subtilis YeeI protein	hypothetical protein	FIG007491: hypothetical protein YeeN	Operon_063	Function unknown
lmo0404	3	279	0.0107527	+	426597	426995	399		lmo0404	hypothetical protein	FIG00774624: hypothetical protein	Operon_069	Not in COGs
lmo0431	3	279	0.0107527	+	452524	453093	570		similar to acetyltransferase	hypothetical protein	Maltose O-acetyltransferase (EC 2.3.1.79)	Operon_076	General function prediction only
lmo0512	3	279	0.0107527	-	546314	546673	360		lmo0512	hypothetical protein	FIG00774661: hypothetical protein		Not in COGs
lmo0547	3	279	0.0107527	-	585015	585962	948		similar to B. subtilis DeoR transcriptional regulator	hypothetical protein	Sorbitol operon transcription regulator		Transcription
lmo0583	3	279	0.0107527	+	620805	623135	2331		similar to preprotein translocase SecA subunit; functions in protein export; can interact with acidic membrane phospholipids and the SecYEG protein complex; binds to preproteins; binds to ATP and undergoes a conformational change to promote membrane insertion of SecA/bound preprotein; ATP hydrolysis appears to drive release of the preprotein from SecA and deinsertion of SecA from the membrane; ad…	preprotein translocase subunit SecA	Protein export cytoplasm protein SecA ATPase RNA helicase (TC 3.A.5.1.1)		Intracellular trafficking and secretion
lmo0637	3	279	0.0107527	+	676802	677395	594		weakly similar to methyltransferase	hypothetical protein	2-heptaprenyl-1,4-naphthoquinone methyltransferase (EC 2.1.1.-)	Operon_104	Secondary metabolites biosynthesis, transport and catabolism; General function prediction only;
lmo0652	3	279	0.0107527	-	694973	695509	537			hypothetical protein	acetyltransferase, GNAT family		Transcription; General function prediction only;
lmo0657	3	279	0.0107527	+	698317	698733	417		lmo0657	hypothetical protein	FIG00774771: hypothetical protein	Operon_106	Not in COGs
lmo0826	3	279	0.0107527	+	852704	854338	1635		similar to transport protein	hypothetical protein	Na/Pi-cotransporter family protein		Inorganic ion transport and metabolism
lmo0882	3	279	0.0107527	+	921062	921544	483		similar to B. subtilis YdbS protein	hypothetical protein	Hypothetical protein, ydbS homolog	Operon_134	Function unknown
lmo0887	3	279	0.0107527	+	926229	926507	279		similar to B. subtilis YdcD protein	hypothetical protein	Programmed cell death antitoxin YdcD	Operon_136	Transcription
lmo0926	3	279	0.0107527	+	962607	963263	657		similar to transcription regulator (TetR/AcrR family)	hypothetical protein	Transcriptional regulator, TetR family	Operon_141	Transcription
lmo0931	3	279	0.0107527	+	967784	968779	996		similar to lipoate protein ligase A	hypothetical protein	Lipoate-protein ligase A	Operon_142	Coenzyme transport and metabolism
lmo0945	3	279	0.0107527	+	980177	981307	1131		similar to C-terminal part of B. subtilis ComEC protein and to ComEA	hypothetical protein	Late competence protein ComEC, DNA transport		Replication, recombination and repair; General function prediction only;
lmo0949	3	279	0.0107527	+	983768	984814	1047			hypothetical protein	FIG00774130: hypothetical protein		General function prediction only
lmo0968	3	279	0.0107527	+	999722	1000516	795	ppnK	Probable inorganic polyphosphate/ATP-NAD kinase 1; catalyzes the phosphorylation of NAD to NADP	inorganic polyphosphate/ATP-NAD kinase	NAD kinase (EC 2.7.1.23)	Operon_154	Carbohydrate transport and metabolism
lmo0982	3	279	0.0107527	+	1013475	1014527	1053		similar to glucanase and peptidase	hypothetical protein	Deblocking aminopeptidase (EC 3.4.11.-)	Operon_157	Carbohydrate transport and metabolism
lmo1013	3	279	0.0107527	-	1042605	1043450	846		similar to conserved hypothetical proteins like to B. subtilis YkuT protein	hypothetical protein	Potassium efflux system KefA protein / Small-conductance mechanosensitive channel		Cell wall/membrane biogenesis
lmo1019	3	279	0.0107527	+	1048266	1049138	873		similar to B. subtilis YitL protein	hypothetical protein	S1 RNA binding domain	Operon_163	Function unknown
lmo1026	3	279	0.0107527	-	1054319	1055284	966		similar to B. subtilis LytR protein	hypothetical protein	Cell envelope-associated transcriptional attenuator LytR-CpsA-Psr, subfamily F2 (as in PMID19099556)		Transcription
lmo1039	3	279	0.0107527	-	1069156	1069818	663		similar to ABC transporter, ATP-binding protein	hypothetical protein	Molybdenum transport ATP-binding protein ModC (TC 3.A.1.8.1)	Operon_167	Amino acid transport and metabolism
lmo1141	3	279	0.0107527	+	1173643	1174122	480		similar to uroporphyrin-III C-methyltransferase	hypothetical protein	Siroheme synthase / Precorrin-2 oxidase (EC 1.3.1.76)		Coenzyme transport and metabolism
lmo1214	3	279	0.0107527	+	1234779	1235330	552		lmo1214	hypothetical protein	FIG00774857: hypothetical protein		Not in COGs
lmo1260	3	279	0.0107527	-	1284644	1285474	831	proB	catalyzes the formation of glutamate 5-phosphate from glutamate in proline biosynthesis	gamma-glutamyl kinase	Glutamate 5-kinase (EC 2.7.2.11)	Operon_198	Amino acid transport and metabolism
lmo1276	3	279	0.0107527	+	1299964	1301268	1305	gid	similar glucose inhibited division protein A; TrmFO; Gid; glucose-inhibited division protein; similar to GidA; the gene from Bacillus subtilis encodes a tRNA-methyltransferase that utilizes folate as the carbon donor and bound flavin as reductant; modifies tRNA at position 54 (uridine) of the T-psi loop to form a C5-methyluridine	tRNA (uracil-5-)-methyltransferase Gid	tRNA:m(5)U-54 MTase gid	Operon_201	Translation
lmo1313	3	279	0.0107527	+	1339592	1340320	729	pyrH	highly similar to uridylate kinases; Catalyzes the phosphorylation of UMP to UDP	uridylate kinase	Uridylate kinase (EC 2.7.4.-)	Operon_208	Nucleotide transport and metabolism
lmo1356	3	279	0.0107527	+	1380720	1381187	468		similar to acetyl-CoA carboxylase subunit (biotin carboxyl carrier subunit)	hypothetical protein	Biotin carboxyl carrier protein of acetyl-CoA carboxylase	Operon_216	Lipid transport and metabolism
lmo1357	3	279	0.0107527	+	1381201	1382565	1365		an AccC homodimer forms the biotin carboxylase subunit of the acetyl CoA carboxylase, an enzyme that catalyzes the formation of malonyl-CoA, which in turn controls the rate of fatty acid metabolism	acetyl-CoA carboxylase biotin carboxylase subunit	Biotin carboxylase of acetyl-CoA carboxylase (EC 6.3.4.14)	Operon_216	Lipid transport and metabolism
lmo1382	3	279	0.0107527	+	1406366	1406713	348		lmo1382	hypothetical protein	FIG011684: hypothetical protein	Operon_222	Function unknown
lmo1414	3	279	0.0107527	-	1443873	1445042	1170		similar to Acetyl-CoA:acetyltransferase	hypothetical protein	3-ketoacyl-CoA thiolase (EC 2.3.1.16) @ Acetyl-CoA acetyltransferase (EC 2.3.1.9)		Lipid transport and metabolism
lmo1467	3	279	0.0107527	-	1500268	1501227	960		similar to phosphate starvation induced protein PhoH	hypothetical protein	Phosphate starvation-inducible protein PhoH, predicted ATPase	Operon_242	Signal transduction mechanisms
lmo1481	3	279	0.0107527	-	1514257	1515288	1032	holA	required for the assembly and function of the DNAX complex which is required for the assembly of the beta subunit onto primed DNA	DNA polymerase III subunit delta	DNA polymerase III delta subunit (EC 2.7.7.7)		Replication, recombination and repair
lmo1493	3	279	0.0107527	+	1524154	1525962	1809		similar to oligopeptidase	hypothetical protein	Oligoendopeptidase F		Amino acid transport and metabolism
lmo1512	3	279	0.0107527	-	1543940	1545055	1116	mnmA	similar to putative tRNA (5-methylaminomethyl-2-thiouridylate)-methyltransferase; catalyzes a sulfuration reaction to synthesize 2-thiouridine at the U34 position of tRNAs	tRNA-specific 2-thiouridylase MnmA	tRNA (5-methylaminomethyl-2-thiouridylate)-methyltransferase (EC 2.1.1.61)	Operon_250	Translation
lmo1534	3	279	0.0107527	-	1569149	1570084	936		similar to L-lactate dehydrogenase	hypothetical protein	L-lactate dehydrogenase (EC 1.1.1.27)	Operon_256	Energy production and conversion
lmo1560	3	279	0.0107527	-	1597499	1598422	924	dnaI	Primosomal protein that may act to load helicase DnaC during DNA replication	primosomal protein DnaI	Helicase loader DnaI	Operon_264	Replication, recombination and repair
lmo1562	3	279	0.0107527	-	1599814	1600278	465	nrdR		transcriptional regulator NrdR	Ribonucleotide reductase transcriptional regulator NrdR	Operon_264	Transcription
lmo1595	3	279	0.0107527	+	1638420	1638908	489			hypothetical protein	Free methionine-(R)-sulfoxide reductase, contains GAF domain		Signal transduction mechanisms
lmo1643	3	279	0.0107527	-	1688248	1688670	423		lmo1643	hypothetical protein	STAS domain protein	Operon_283	Not in COGs
lmo1669	3	279	0.0107527	-	1723649	1724122	474		some similarity to hypothetical proteins	hypothetical protein	8-oxo-dGTPase Bsu YtkD / 8-oxo-GTPase Bsu YtkD	Operon_288	Replication, recombination and repair; General function prediction only;
lmo1759	3	279	0.0107527	-	1829982	1832177	2196	pcrA		ATP-dependent DNA helicase	ATP-dependent DNA helicase UvrD/PcrA	Operon_308	Replication, recombination and repair
lmo1855	3	279	0.0107527	-	1931442	1932266	825		similar to similar to D-alanyl-D-alanine carboxypeptidases	hypothetical protein	D-alanyl-D-alanine carboxypeptidase (EC 3.4.16.4)	Operon_329	Cell wall/membrane biogenesis
lmo1904	3	279	0.0107527	-	1977928	1978905	978	birA	similar to transcriptional regulator and biotin acetyl-CoA-carboxylase synthetase	hypothetical protein	Biotin-protein ligase (EC 6.3.4.15) / Biotin operon repressor	Operon_342	Transcription; Coenzyme transport and metabolism;
lmo1906	3	279	0.0107527	-	1980091	1980495	405	mgsA	similar to methylglyoxal synthase; catalyzes the formation of methylglyoxal from glycerone phosphate	methylglyoxal synthase	Methylglyoxal synthase (EC 4.2.3.3)	Operon_342	Carbohydrate transport and metabolism
lmo1939	3	279	0.0107527	-	2014086	2014760	675	cmk	similar to cytidylate kinase; Catalyzes the formation of (d)CDP from ATP and (d)CMP	cytidylate kinase	Cytidylate kinase (EC 2.7.4.14)	Operon_349	Nucleotide transport and metabolism
lmo2118	3	279	0.0107527	-	2197763	2199115	1353	glmM	similar to phosphoglucomutase; catalyzes the conversion of glucosamine-6-phosphate to glucosamine-1-phosphate	phosphoglucosamine mutase	Phosphoglucosamine mutase (EC 5.4.2.10)		Carbohydrate transport and metabolism
lmo2167	3	279	0.0107527	-	2249683	2250300	618			hypothetical protein	Hydroxyacylglutathione hydrolase (EC 3.1.2.6)	Operon_394	General function prediction only
lmo2246	3	279	0.0107527	-	2335862	2336518	657			hypothetical protein	DNA alkylation repair enzyme	Operon_410	Replication, recombination and repair
lmo2424	3	279	0.0107527	-	2494522	2494806	285		similar to thioredoxin	hypothetical protein	FIG00774099: hypothetical protein		Posttranslational modification, protein turnover, chaperones; Energy production and conversion;
lmo2477	3	279	0.0107527	-	2552312	2553295	984	galE		UDP-glucose 4-epimerase	UDP-glucose 4-epimerase (EC 5.1.3.2)	Operon_438	Cell wall/membrane biogenesis
lmo2525	3	279	0.0107527	-	2602705	2603700	996	mbl	similar to MreB-like protein	rod shape-determining protein MreB	mbl	Operon_451	Cell cycle control, mitosis and meiosis
lmo2558	3	279	0.0107527	+	2635167	2637920	2754	ami		autolysin, amidase	Internalin B (GW modules)		Cell wall/membrane biogenesis
lmo2598	3	279	0.0107527	-	2685297	2686043	747	truA	highly similar to pseudouridylate synthase I; mediates pseudouridylation (positions 38, 39, 40) at the tRNA anticodon region which contributes to the structural stability	tRNA pseudouridine synthase A	tRNA pseudouridine synthase A (EC 4.2.1.70)	Operon_468	Translation
lmo2639	3	279	0.0107527	+	2712931	2713365	435		lmo2639	hypothetical protein	FIG00774441: hypothetical protein	Operon_472	Function unknown
lmo2738	3	279	0.0107527	-	2813949	2815283	1335		conserved hypothetical protein similar to hypothetical hemolysin	hypothetical protein	Hemolysins and related proteins containing CBS domains	Operon_495	General function prediction only
lmo2790	3	279	0.0107527	-	2877160	2878011	852	parB		partition protein ParB homolg	Chromosome (plasmid) partitioning protein ParB / Stage 0 sporulation protein J	Operon_505	Transcription
lmo2814	3	279	0.0107527	-	2897847	2898374	528		similar to transcriptional regulator	hypothetical protein	Transcriptional regulator, TetR family	Operon_510	Transcription
rli105	3	279	0.0107527	-	2533481	2533615	135	Srna	Mraheil et al. 2011		Wurtzel et al. 2012;Mraheil et al. 2011;
rli115	3	279	0.0107527	+	77597	77863	267	Srna	Mraheil et al. 2011		Wurtzel et al. 2012;
rli129	3	279	0.0107527	-	1613300	1613451	152	Srna	Wurtzel et al. 2012		Wurtzel et al. 2012;
rli141	3	279	0.0107527	+	2399283	2399512	230	Srna	Wurtzel et al. 2012		Wurtzel et al. 2012;
rli17 - LhrA	3	279	0.0107527	-	2346166	2346382	217	Srna	Christiansen et al. 2006	LhrA,	Wurtzel et al. 2012;Toledo-Arana et al. 2009;Mraheil et al. 2011;Rfam 2012;
rli19 - ssrA	3	279	0.0107527	-	2509852	2510220	369	Srna	Mandin et al. 2007	ssrA, ssrA-tmRNA, tmRNA,	Wurtzel et al. 2012;Toledo-Arana et al. 2009;Rfam 2012;Mraheil et al. 2011;
rli20 - SRP	3	279	0.0107527	-	2784311	2784413	103	Srna	Barry et al. 1999	Bacteria_large_SRP, Bacteria_small_SRP, SRP,	Wurtzel et al. 2012;Toledo-Arana et al. 2009;Mraheil et al. 2011;Rfam 2012;Rfam 2012-2;
rli90	3	279	0.0107527	-	1527941	1528048	108	Srna	Mraheil et al. 2011		Wurtzel et al. 2012;Mraheil et al. 2011;
L21	4	279	0.0143369	-	1577068	1577146	79	CisReg	Rfam	L21_leader,	Toledo-Arana et al. 2009;Mraheil et al. 2011;Rfam 2012;
T-box-3	4	279	0.0143369	-	1494104	1494276	173	CisReg	Rfam	T-box, T-box 2,	Toledo-Arana et al. 2009;Mraheil et al. 2011;Rfam 2012;
T-box-6	4	279	0.0143369	-	1597218	1597448	231	CisReg	Rfam	T-box, T-box 5,	Toledo-Arana et al. 2009;Mraheil et al. 2011;Rfam 2012;
anti0387	4	279	0.0143369	-	411795	412094	300	ASrna	Wurtzel et al. 2012		Wurtzel et al. 2012;
anti0441	4	279	0.0143369	+	471939	472238	300	ASrna	Wurtzel et al. 2012		Wurtzel et al. 2012;
anti0570	4	279	0.0143369	-	607550	607849	300	ASrna	Wurtzel et al. 2012		Wurtzel et al. 2012;
anti0671	4	279	0.0143369	-	707570	707869	300	ASrna	Wurtzel et al. 2012		Wurtzel et al. 2012;
anti0945	4	279	0.0143369	-	981201	981315	115	ASrna	Mraheil et al. 2011		Mraheil et al. 2011;
anti0946-LhrC-5	4	279	0.0143369	-	981367	981666	300	ASrna	Mraheil et al. 2011	anti0946, anti0946-anti-LhrC-5,	Wurtzel et al. 2012;Mraheil et al. 2011;
anti0968	4	279	0.0143369	-	1000110	1000409	300	ASrna	Wurtzel et al. 2012		Wurtzel et al. 2012;
anti1399	4	279	0.0143369	-	1426672	1426971	300	ASrna	Wurtzel et al. 2012		Wurtzel et al. 2012;
anti1461	4	279	0.0143369	-	1495134	1495433	300	ASrna	Wurtzel et al. 2012		Wurtzel et al. 2012;
anti1670-1	4	279	0.0143369	-	1724308	1724381	74	ASrna	Wurtzel et al. 2012	anti1670,	Mraheil et al. 2011;
anti1677	4	279	0.0143369	-	1732172	1732471	300	ASrna	Wurtzel et al. 2012		Wurtzel et al. 2012;
anti1749	4	279	0.0143369	-	1819048	1819127	80	ASrna	Mraheil et al. 2011		Mraheil et al. 2011;
anti1910	4	279	0.0143369	+	1982891	1983142	252	ASrna	Toledo-Arana et al. 2009	lmo1909,	Toledo-Arana et al. 2009;
anti2224	4	279	0.0143369	+	2314340	2314423	84	ASrna	Mraheil et al. 2011		Mraheil et al. 2011;
anti2260-1	4	279	0.0143369	+	2347318	2347617	300	ASrna	Wurtzel et al. 2012	anti2260,	Wurtzel et al. 2012;
anti2558	4	279	0.0143369	-	2637381	2637680	300	ASrna	Wurtzel et al. 2012		Wurtzel et al. 2012;
lmo0031	4	279	0.0143369	-	33397	34452	1056			LacI family transcription regulator	transcriptional regulator LacI family	Operon_007	Transcription
lmo0094	4	279	0.0143369	+	102468	103028	561		lmo0094	hypothetical protein	FIG00774358: hypothetical protein		Not in COGs
lmo0158	4	279	0.0143369	+	155993	156805	813			hypothetical protein	Phosphatase YidA	Operon_023	General function prediction only
lmo0235	4	279	0.0143369	+	255800	256498	699	ispD	similar to nucleotidylyl transferase, pyrophosphorylase; 4-diphosphocytidyl-2C-methyl-D-erythritol synthase; MEP cytidylyltransferase; MCT; catalyzes the formation of 4-diphosphocytidyl-2-C-methyl-D-erythritol from CTP and 2-C-methyl-D-erythritol 4-phosphate; involved in isoprenoid and isopentenyl-PP biosynthesis; forms homodimers	2-C-methyl-D-erythritol 4-phosphate cytidylyltransferase	2-C-methyl-D-erythritol 4-phosphate cytidylyltransferase (EC 2.7.7.60)	Operon_039	Lipid transport and metabolism
lmo0236	4	279	0.0143369	+	256491	256964	474	ispF	similar to B. subtilis YacN protein; catalyzes the conversion of 4-diphosphocytidyl-2-C-methyl-D-erythritol 2-phosphate into 2-C-methyl-D-erythritol 2,4-cyclodiphosphate	2-C-methyl-D-erythritol 2,4-cyclodiphosphate synthase	2-C-methyl-D-erythritol 2,4-cyclodiphosphate synthase (EC 4.6.1.12)	Operon_039	Lipid transport and metabolism
lmo0287	4	279	0.0143369	+	310932	311645	714		similar to two-component response regulator	hypothetical protein	Two-component response regulator SA14-24		Transcription; Signal transduction mechanisms;
lmo0289	4	279	0.0143369	+	313659	314981	1323		similar to B. subtilis YycH protein	hypothetical protein	FIG011501: YycH protein	Operon_051	Function unknown
lmo0359	4	279	0.0143369	+	386780	387640	861		similar to D-fructose-1,6-biphosphate aldolase	hypothetical protein	Fructose-bisphosphate aldolase class II (EC 4.1.2.13) homolog	Operon_060	Carbohydrate transport and metabolism
lmo0364	4	279	0.0143369	+	390529	391473	945		similar to transcription regulator	hypothetical protein	Transcriptional regulator, DeoR family		Transcription
lmo0430	4	279	0.0143369	-	451531	452406	876		similar to transcriptional regulator (LysR family)	hypothetical protein	transcriptional regulator, LysR family		Transcription
lmo0513	4	279	0.0143369	-	546680	547138	459		weakly similar to transcription regulator	hypothetical protein	transcriptional regulator, MarR family		Transcription
lmo0574	4	279	0.0143369	+	611240	612634	1395		similar to beta-glucosidase	hypothetical protein	Beta-glucosidase (EC 3.2.1.21)	Operon_092	Carbohydrate transport and metabolism
lmo0667	4	279	0.0143369	+	704452	705387	936		similar to ABC transporter (ATP-binding protein)	hypothetical protein	ABC transporter, ATP-binding protein		Defense/virulence mechanisms
lmo0792	4	279	0.0143369	+	820145	821035	891		similar to conserved hypothetical protein	hypothetical protein	hydrolase, carbon-nitrogen family		General function prediction only
lmo0803	4	279	0.0143369	+	831025	833073	2049		similar to putative Na+/H+ antiporter	hypothetical protein	Na+/H+ antiporter		Inorganic ion transport and metabolism
lmo0891	4	279	0.0143369	+	928311	928721	411	rsbT	highly similar to positive regulation of sigma-B activity	hypothetical protein	Anti-sigma B factor RsbT	Operon_136	Signal transduction mechanisms
lmo0906	4	279	0.0143369	+	942148	943497	1350		similar to glutathione Reductase; catalyzes the reduction of 2 glutathione to glutathione disulfide; maintains high levels of reduced glutathione in the cytosol; involved in redox regulation and oxidative defense	glutathione reductase	Glutathione reductase (EC 1.8.1.7)	Operon_138	Energy production and conversion
lmo0929	4	279	0.0143369	+	966245	966913	669		similar to sortase	hypothetical protein	Sortase A, LPXTG specific		Cell wall/membrane biogenesis
lmo0959	4	279	0.0143369	+	991810	992865	1056		similar to undacaprenyl-phosphate N-acetylglucosaminyltransferase	hypothetical protein	Undecaprenyl-phosphate N-acetylglucosaminyl 1-phosphate transferase (EC 2.7.8.-)		Cell wall/membrane biogenesis
lmo1006	4	279	0.0143369	-	1036971	1038116	1146		similar to aminotransferases (to B. subtilis PatA protein)	hypothetical protein	N-acetyl-L,L-diaminopimelate aminotransferase (EC 2.6.1.-)		Amino acid transport and metabolism
lmo1038	4	279	0.0143369	-	1068594	1069175	582		weakly similar to molybdopterin-guanine dinucleotide biosynthesis protein A	hypothetical protein	Molybdopterin-guanine dinucleotide biosynthesis protein MobA	Operon_167	Coenzyme transport and metabolism
lmo1095	4	279	0.0143369	+	1129412	1129816	405		similar to PTS system, cellobiose-specific IIB component (cel A)	hypothetical protein	PTS system, cellobiose-specific IIB component (EC 2.7.1.69)		Carbohydrate transport and metabolism
lmo1209	4	279	0.0143369	+	1232272	1232838	567			hypothetical protein	Cob(I)alamin adenosyltransferase PduO (EC 2.5.1.17)		Function unknown
lmo1217	4	279	0.0143369	+	1237934	1239013	1080		similar to endo-1,4-beta-glucanase and to aminopeptidase	hypothetical protein	Peptidase, M42 family	Operon_189	Carbohydrate transport and metabolism
lmo1242	4	279	0.0143369	-	1268515	1269108	594		similar to B. subtilis YdeI protein	hypothetical protein	DUF1801 domain-containing protein	Operon_195	Function unknown
lmo1259	4	279	0.0143369	-	1283413	1284660	1248	proA	Catalyzes the phosphorylation of L-glutamate during the proline biosynthesis pathway	gamma-glutamyl phosphate reductase	Gamma-glutamyl phosphate reductase (EC 1.2.1.41)	Operon_198	Amino acid transport and metabolism
lmo1270	4	279	0.0143369	+	1293689	1294258	570		similar to signal peptidase I	hypothetical protein	Signal peptidase I (EC 3.4.21.89)	Operon_200	Intracellular trafficking and secretion
lmo1278	4	279	0.0143369	+	1302474	1303013	540	clpQ	highly similar to beta-type subunit of the 20S proteasome; heat shock protein involved in degradation of misfolded proteins	ATP-dependent protease peptidase subunit	ATP-dependent protease HslV (EC 3.4.25.-)	Operon_202	Posttranslational modification, protein turnover, chaperones
lmo1283	4	279	0.0143369	+	1306095	1306967	873		similar to Lactococcus lactis LacX protein	hypothetical protein	lacX protein, putative	Operon_203	Carbohydrate transport and metabolism
lmo1284	4	279	0.0143369	-	1307009	1307605	597		conserved hypothetical protein, similar to B. subtilis YneS protein	hypothetical protein	Acyl-phosphate:glycerol-3-phosphate O-acyltransferase PlsY		Function unknown
lmo1305	4	279	0.0143369	+	1331813	1333807	1995	tkt	highly similar to transketolase	hypothetical protein	Transketolase (EC 2.2.1.1)		Carbohydrate transport and metabolism
lmo1352	4	279	0.0143369	-	1377410	1377682	273		lmo1352	hypothetical protein	FIG00774167: hypothetical protein	Operon_214	Not in COGs
lmo1365	4	279	0.0143369	+	1387381	1389210	1830	tktB	similar to D-1-deoxyxylulose 5-phosphate synthase; catalyzes the formation of 1-deoxy-D-xylulose 5-phosphate from pyruvate and D-glyceraldehyde 3-phosphate	1-deoxy-D-xylulose-5-phosphate synthase	1-deoxy-D-xylulose 5-phosphate synthase (EC 2.2.1.7)	Operon_217	Coenzyme transport and metabolism; Lipid transport and metabolism;
lmo1420	4	279	0.0143369	-	1450701	1451597	897	murB	weakly similar to UDP-N-acetylglucosaminyl-3-enolpyruvate reductase; catalyzes the reduction of UDP-N-acetylglucosamine enolpyruvate to form UDP-N-acetylmuramate in peptidoglycan biosynthesis	UDP-N-acetylenolpyruvoylglucosamine reductase	UDP-N-acetylenolpyruvoylglucosamine reductase (EC 1.1.1.158)	Operon_231	Cell wall/membrane biogenesis
lmo1449	4	279	0.0143369	-	1481188	1482081	894		similar to endonuclease IV; Assists in DNA repair by cleaving phosphodiester bonds at apurinic or apyrimidinic sties to produce new 5' ends that are base-free deoxyribose 5-phosphate residues	endonuclease IV	Endonuclease IV (EC 3.1.21.2)	Operon_239	Replication, recombination and repair
lmo1487	4	279	0.0143369	-	1520097	1520672	576			hypothetical protein	Hydrolase (HAD superfamily), YqeK	Operon_245	Coenzyme transport and metabolism
lmo1494	4	279	0.0143369	-	1525997	1526698	702		similar to 5'-methylthioadenosine/S-adenosylhomocysteine nucleosidase	hypothetical protein	5'-methylthioadenosine nucleosidase (EC 3.2.2.16) / S-adenosylhomocysteine nucleosidase (EC 3.2.2.9)	Operon_246	Nucleotide transport and metabolism
lmo1511	4	279	0.0143369	-	1543082	1543822	741			hypothetical protein	carboxymethylenebutenolidase-related protein	Operon_250	General function prediction only
lmo1513	4	279	0.0143369	-	1545074	1546222	1149		similar to iron-sulfur cofactor synthesis protein	hypothetical protein	Cysteine desulfurase (EC 2.8.1.7)	Operon_250	Amino acid transport and metabolism
lmo1523	4	279	0.0143369	-	1556148	1558364	2217	relA	similar to (p)ppGpp synthetase	hypothetical protein	GTP pyrophosphokinase (EC 2.7.6.5), (p)ppGpp synthetase I	Operon_253	Transcription; Signal transduction mechanisms;
lmo1572	4	279	0.0143369	-	1611449	1612405	957	accA	highly similar to acetyl CoA carboxylase (alpha subunit); catalyzes the carboxylation of acetyl-CoA to malonyl-CoA; forms a tetramer composed of two alpha (AccA) and two beta (AccD) subunits; one of the two catalytic subunits that can form the acetyl CoA carboxylase enzyme together with a carrier protein	acetyl-CoA carboxylase carboxyltransferase subunit alpha	Acetyl-coenzyme A carboxyl transferase alpha chain (EC 6.4.1.2)	Operon_266	Lipid transport and metabolism
lmo1607	4	279	0.0143369	-	1652810	1653427	618		similar phenylalanyl-tRNA synthetase (beta subunit)	hypothetical protein	Phenylalanyl-tRNA synthetase beta chain (EC 6.1.1.20)	Operon_274	General function prediction only
lmo1662	4	279	0.0143369	+	1712634	1713209	576		similar to conserved hypothetical protein	hypothetical protein	SAM-dependent methyltransferase, MraW methylase family (EC 2.1.1.-)	Operon_287	Secondary metabolites biosynthesis, transport and catabolism; General function prediction only;
lmo1742	4	279	0.0143369	-	1811219	1812961	1743	adeC	highly similar to adenine deaminases	hypothetical protein	Adenine deaminase (EC 3.5.4.2)	Operon_306	Nucleotide transport and metabolism
lmo1754	4	279	0.0143369	-	1823494	1824924	1431	gatB	allows the formation of correctly charged Asn-tRNA(Asn) or Gln-tRNA(Gln) through the transamidation of misacylated Asp-tRNA(Asn) or Glu-tRNA(Gln) in organisms which lack either or both of asparaginyl-tRNA or glutaminyl-tRNA synthetases; reaction takes place in the presence of glutamine and ATP through an activated phospho-Asp-tRNA(Asn) or phospho-Glu-tRNA	aspartyl/glutamyl-tRNA amidotransferase subunit B	Aspartyl-tRNA(Asn) amidotransferase subunit B (EC 6.3.5.6) @ Glutamyl-tRNA(Gln) amidotransferase subunit B (EC 6.3.5.7)	Operon_308	Translation
lmo1758	4	279	0.0143369	-	1827941	1829956	2016	ligA	similar to DNA ligase; this protein catalyzes the formation of phosphodiester linkages between 5'-phosphoryl and 3'-hydroxyl groups in double-stranded DNA using NAD as a coenzyme and as the energy source for the reaction; essential for DNA replication and repair of damaged DNA; similar to ligase LigB	NAD-dependent DNA ligase LigA	DNA ligase (EC 6.5.1.2)	Operon_308	Replication, recombination and repair
lmo1793	4	279	0.0143369	-	1865394	1865912	519	rimM	similar to putative 16S rRNA processing protein RimM; Essential for efficient processing of 16S rRNA	16S rRNA-processing protein RimM	16S rRNA processing protein RimM	Operon_314	Translation
lmo1811	4	279	0.0143369	-	1884846	1886894	2049		similar to ATP-dependent DNA helicase recG; catalyzes branch migration in Holliday junction intermediates	ATP-dependent DNA helicase RecG	ATP-dependent DNA helicase RecG (EC 3.6.1.-)	Operon_320	Transcription; Replication, recombination and repair;
lmo1859	4	279	0.0143369	-	1934321	1934758	438		similar to transcriptional regulator (PilB family); this stereospecific enzymes reduces the R isomer of methionine sulfoxide while MsrA reduces the S form; provides protection against oxidative stress	methionine sulfoxide reductase B	Peptide methionine sulfoxide reductase MsrB (EC 1.8.4.12)	Operon_330	Posttranslational modification, protein turnover, chaperones
lmo1908	4	279	0.0143369	-	1981299	1981634	336			hypothetical protein	MazG nucleotide pyrophosphohydrolase	Operon_342	General function prediction only
lmo1931	4	279	0.0143369	-	2005953	2006666	714	ubiE	similar to 2-heptaprenyl-1,4-naphthoquinone methyltransferase; Catalyzes the carbon methylation reaction in the biosynthesis of ubiquinone	ubiquinone/menaquinone biosynthesis methyltransferase	Ubiquinone/menaquinone biosynthesis methyltransferase UbiE (EC 2.1.1.-)	Operon_347	Coenzyme transport and metabolism
lmo1981	4	279	0.0143369	-	2052816	2053301	486			hypothetical protein	FIG00775001: hypothetical protein	Operon_359	Not in COGs
lmo2037	4	279	0.0143369	-	2118812	2119786	975	mraY	similar to phospho-N-acetylmuramoyl-pentapeptide transferase; First step of the lipid cycle reactions in the biosynthesis of the cell wall peptidoglycan	phospho-N-acetylmuramoyl-pentapeptide-transferase	Phospho-N-acetylmuramoyl-pentapeptide-transferase (EC 2.7.8.13)	Operon_367	Cell wall/membrane biogenesis
lmo2053	4	279	0.0143369	-	2136239	2136796	558			hypothetical protein	Ribosomal RNA small subunit methyltransferase D (EC 2.1.1.-)	Operon_371	Replication, recombination and repair
lmo2058	4	279	0.0143369	+	2140046	2140963	918	ctaA	similar to heme O oxygenase	hypothetical protein	Heme A synthase, cytochrome oxidase biogenesis protein Cox15-CtaA		Posttranslational modification, protein turnover, chaperones
lmo2060	4	279	0.0143369	-	2141820	2142461	642			hypothetical protein	Uncharacterized protein conserved in bacteria	Operon_373	Function unknown
lmo2070	4	279	0.0143369	+	2149868	2150554	687			hypothetical protein	CAAX amino terminal protease family protein	Operon_376	General function prediction only
lmo2078	4	279	0.0143369	-	2157383	2157844	462			hypothetical protein	ATPase YjeE, predicted to have essential role in cell wall biosynthesis	Operon_378	General function prediction only
lmo2106	4	279	0.0143369	-	2186557	2187411	855			hypothetical protein	Ser/Thr protein phosphatase family protein		General function prediction only
lmo2147	4	279	0.0143369	+	2232087	2233094	1008			hypothetical protein	Putative membrane protein YeiH	Operon_391	Function unknown
lmo2208	4	279	0.0143369	-	2298093	2298863	771			hypothetical protein	hydrolase, haloacid dehalogenase-like family	Operon_401	General function prediction only
lmo2215	4	279	0.0143369	-	2304267	2305019	753		similar to ABC transporter (ATP-binding protein)	hypothetical protein	ABC transporter, ATP-binding protein EcsA	Operon_403	Defense/virulence mechanisms
lmo2225	4	279	0.0143369	-	2314511	2315878	1368	fumC	similar to fumarate hydratase; class II family (does not require metal); tetrameric enzyme; fumarase C; reversibly converts (S)-malate to fumarate and water; functions in the TCA cycle	fumarate hydratase	Fumarate hydratase class II (EC 4.2.1.2)		Energy production and conversion
lmo2338	4	279	0.0143369	+	2407128	2408453	1326	pepC		aminopeptidase C	Aminopeptidase C (EC 3.4.22.40)		Amino acid transport and metabolism
lmo2376	4	279	0.0143369	-	2452322	2452906	585		similar to peptidyl-prolyl cis-trans isomerase	hypothetical protein	Peptidyl-prolyl cis-trans isomerase (EC 5.2.1.8)		Posttranslational modification, protein turnover, chaperones
lmo2377	4	279	0.0143369	+	2453138	2454349	1212		similar to multi-drug resistance efflux pump	hypothetical protein	transporter		Carbohydrate transport and metabolism; Amino acid transport and metabolism; Inorganic ion transport and metabolism; General function prediction only;
lmo2515	4	279	0.0143369	-	2593837	2594523	687		similar to B. subtilis two-component response regulator DegU	hypothetical protein	Transcriptional regulator DegU, LuxR family	Operon_448	Transcription; Signal transduction mechanisms;
lmo2546	4	279	0.0143369	-	2622067	2623122	1056	thrC	highly similar to threonine synthase; catalyzes the formation of L-threonine from O-phospho-L-homoserine	threonine synthase	Threonine synthase (EC 4.2.3.1)	Operon_456	Amino acid transport and metabolism
lmo2552	4	279	0.0143369	-	2627816	2629087	1272	murZ	highly similar to UDP-N-acetylglucosamine 1-carboxyvinyltransferase; adds enolpyruvyl to UDP-N-acetylglucosamine as a component of cell wall formation; gram-positive bacteria have 2 copies of MurA which are active	UDP-N-acetylglucosamine 1-carboxyvinyltransferase	UDP-N-acetylglucosamine 1-carboxyvinyltransferase (EC 2.5.1.7)	Operon_458	Cell wall/membrane biogenesis
lmo2579	4	279	0.0143369	+	2659852	2660145	294			hypothetical protein	FIG00774991: hypothetical protein	Operon_463	Function unknown
lmo2601	4	279	0.0143369	-	2687691	2688530	840		similar to ABC transporter (ATP-binding protein); with CbiNQ forms the ABC transporter for cobalt import; Bacillus spp. have two adjacent copies of this gene	cobalt transporter ATP-binding subunit	ATPase component of general energizing module of ECF transporters	Operon_468	Inorganic ion transport and metabolism
lmo2634	4	279	0.0143369	-	2706415	2707215	801		similar to B. subtilis YbaF protein	hypothetical protein	Transmembrane component of general energizing module of ECF transporters	Operon_471	Inorganic ion transport and metabolism
lmo2641	4	279	0.0143369	+	2713962	2714942	981		similar to heptaprenyl diphosphate synthase component II	hypothetical protein	Heptaprenyl diphosphate synthase component II (EC 2.5.1.30)	Operon_472	Coenzyme transport and metabolism
lmo2644	4	279	0.0143369	-	2717422	2718234	813		lmo2644	hypothetical protein	FIG00774078: hypothetical protein	Operon_473	Not in COGs
lmo2658	4	279	0.0143369	-	2731976	2732455	480		similar to spermidine/spermine N1-acetyl transferase	hypothetical protein	Histone acetyltransferase HPA2 and related acetyltransferases	Operon_476	Transcription; General function prediction only;
lmo2702	4	279	0.0143369	-	2776792	2777388	597	recR	highly similar to recombination protein recR; involved in a recombinational process of DNA repair, independent of the recBC complex	recombination protein RecR	Recombination protein RecR	Operon_487	Replication, recombination and repair
pan	4	279	0.0143369	-	1977152	1977238	87	CisReg	Rfam		Rfam 2012;
rli112	4	279	0.0143369	+	2782958	2783091	134	Srna	Mraheil et al. 2011		Mraheil et al. 2011;Wurtzel et al. 2012;
rli120	4	279	0.0143369	+	226546	226640	95	Srna	Wurtzel et al. 2012		Wurtzel et al. 2012;
rli132	4	279	0.0143369	-	2109721	2109972	252	Srna	Wurtzel et al. 2012		Wurtzel et al. 2012;
rli149 - sbrD	4	279	0.0143369	+	2613033	2613100	68	Srna	Oliver et al. 2009	sbrD,	Oliver et al. 2009;
rli28	4	279	0.0143369	-	507141	507372	232	Srna	Toledo-Arana et al. 2009	rli28-1,	Wurtzel et al. 2012;Mraheil et al. 2011;Toledo-Arana et al. 2009;Rfam 2012;
rli4 - LhrC-4	4	279	0.0143369	+	232492	232605	114	Srna	Christiansen et al. 2006	LhrC-4,	Wurtzel et al. 2012;Toledo-Arana et al. 2009;Mraheil et al. 2011;Rfam 2012;
rli41	4	279	0.0143369	-	1276713	1277206	494	Srna	Toledo-Arana et al. 2009		Wurtzel et al. 2012;Mraheil et al. 2011;Toledo-Arana et al. 2009;Rfam 2012;
rli5 - rliA	4	279	0.0143369	+	513584	513807	224	Srna	Mandin et al. 2007	rliA,	Toledo-Arana et al. 2009;Rfam 2012;
rli50	4	279	0.0143369	-	2782981	2783264	284	Srna	Toledo-Arana et al. 2009	rli28-4,	Wurtzel et al. 2012;Toledo-Arana et al. 2009;Rfam 2012;Mraheil et al. 2011;
rli62	4	279	0.0143369	-	2364321	2364439	119	Srna	Toledo-Arana et al. 2009		Wurtzel et al. 2012;Toledo-Arana et al. 2009;Rfam 2012;Mraheil et al. 2011;
rli70	4	279	0.0143369	+	2533504	2533732	229	Srna	Oliver et al. 2009		Oliver et al. 2009;
rli72	4	279	0.0143369	+	200410	200519	110	Srna	Oliver et al. 2009		Wurtzel et al. 2012;Mraheil et al. 2011;
L20	5	279	0.0179211	-	1859870	1860008	139	CisReg	Rfam	L20_leader,	Rfam 2012;
T-box-10	5	279	0.0179211	-	1711342	1711543	202	CisReg	Rfam	T-box, T-box 9,	Toledo-Arana et al. 2009;Mraheil et al. 2011;Rfam 2012;
T-box-2	5	279	0.0179211	+	1240774	1241002	229	CisReg	Rfam	T-box, T-box 1,	Toledo-Arana et al. 2009;Mraheil et al. 2011;Rfam 2012;
T-box-8	5	279	0.0179211	-	1676392	1676617	226	CisReg	Rfam	T-box, T-box 7,	Toledo-Arana et al. 2009;Rfam 2012;
anti0360	5	279	0.0179211	-	388392	388640	249	ASrna	Mraheil et al. 2011		Mraheil et al. 2011;
anti1023	5	279	0.0179211	-	1051479	1051778	300	ASrna	Wurtzel et al. 2012		Wurtzel et al. 2012;
anti1096	5	279	0.0179211	-	1129954	1130253	300	ASrna	Wurtzel et al. 2012		Wurtzel et al. 2012;
anti1846	5	279	0.0179211	-	1923063	1923362	300	ASrna	Wurtzel et al. 2012		Wurtzel et al. 2012;
anti2057	5	279	0.0179211	+	2139794	2140093	300	ASrna	Wurtzel et al. 2012		Wurtzel et al. 2012;
anti2115	5	279	0.0179211	-	2194179	2194478	300	ASrna	Wurtzel et al. 2012		Wurtzel et al. 2012;
lmo0052	5	279	0.0179211	+	54839	56812	1974		highly similar to B. subtilis YybT protein	hypothetical protein	Phosphoesterase, DHH family protein	Operon_011	Signal transduction mechanisms
lmo0191	5	279	0.0179211	+	194892	195629	738		similar to a putative phospho-beta-glucosidase	hypothetical protein	Cellobiose phosphotransferase system YdjC-like protein	Operon_028	Function unknown
lmo0219	5	279	0.0179211	+	224562	226508	1947			hypothetical protein	tRNA(Ile)-lysidine synthetase / Hypoxanthine-guanine phosphoribosyltransferase (EC 2.4.2.8)		Cell cycle control, mitosis and meiosis; Nucleotide transport and metabolism;
lmo0224	5	279	0.0179211	+	232662	233477	816	sul	highly similar to dihydropteroate synthases	hypothetical protein	Dihydropteroate synthase (EC 2.5.1.15)	Operon_037	Coenzyme transport and metabolism
lmo0226	5	279	0.0179211	+	233858	234337	480	folK	similar to 7,8-dihydro-6-hydroxymethylpterin pyrophosphokinase	hypothetical protein	2-amino-4-hydroxy-6-hydroxymethyldihydropteridine pyrophosphokinase (EC 2.7.6.3)	Operon_037	Coenzyme transport and metabolism
lmo0253	5	279	0.0179211	+	267909	268949	1041		similar to penicillinase antirepressor	hypothetical protein	Regulatory sensor-transducer, BlaR1/MecR1 family	Operon_044	Transcription; Signal transduction mechanisms;
lmo0370	5	279	0.0179211	+	396964	397299	336			hypothetical protein	Alkylphosphonate utilization operon protein PhnA	Operon_063	Inorganic ion transport and metabolism
lmo0420	5	279	0.0179211	+	440758	441570	813			hypothetical protein	Cof-like hydrolase		General function prediction only
lmo0432	5	279	0.0179211	+	453107	453853	747		similar to oxidoreductase	hypothetical protein	oxidoreductase, short-chain dehydrogenase/reductase family	Operon_076	General function prediction only
lmo0452	5	279	0.0179211	-	485493	487652	2160			hypothetical protein	FIG001454: Transglutaminase-like enzymes, putative cysteine proteases	Operon_079	Amino acid transport and metabolism
lmo0491	5	279	0.0179211	+	526754	527512	759	aroD	similar to 3-dehydroquinate dehydratase; catalyzes the dehydration of 3-dehydroquinate to form 3-dehydroshikimate in aromatic amino acid biosynthesis	3-dehydroquinate dehydratase	3-dehydroquinate dehydratase I (EC 4.2.1.10)	Operon_084	Amino acid transport and metabolism
lmo0553	5	279	0.0179211	-	591412	592047	636		lmo0553	hypothetical protein	CBS domain protein		General function prediction only
lmo0556	5	279	0.0179211	+	595135	595842	708		similar to phosphoglycerate mutase	hypothetical protein	Phosphoglycerate mutase family, Lmo0556 homolog	Operon_090	Carbohydrate transport and metabolism
lmo0557	5	279	0.0179211	+	595843	596538	696		similar to phosphoglycerate mutase	hypothetical protein	Phosphoglycerate mutase family 1	Operon_090	Carbohydrate transport and metabolism
lmo0658	5	279	0.0179211	+	698785	699420	636			hypothetical protein	endonuclease III domain protein	Operon_106	Replication, recombination and repair
lmo0668	5	279	0.0179211	+	705380	706150	771		similar to putative ABC transporter, permease protein	hypothetical protein	ABC transporter, permease protein		Defense/virulence mechanisms
lmo0671	5	279	0.0179211	+	707612	708220	609		lmo0671	hypothetical protein	FIG00775084: hypothetical protein		Not in COGs
lmo0769	5	279	0.0179211	+	795034	796062	1029		similar to alpha-1,6-mannanase	hypothetical protein	putative alpha-1,6-mannanase		Carbohydrate transport and metabolism
lmo0787	5	279	0.0179211	+	811813	813189	1377		similar to amino acid transporter	hypothetical protein	D-serine/D-alanine/glycine transporter		Amino acid transport and metabolism
lmo0790	5	279	0.0179211	-	818789	819265	477		similar to transcription regulator (EbsC from Enterococcus faecalis)	hypothetical protein	YbaK family protein	Operon_125	Function unknown
lmo0841	5	279	0.0179211	+	872616	875258	2643		similar to cation (calcium) transporting ATPase	hypothetical protein	cation-transporting ATPase		Inorganic ion transport and metabolism
lmo0855	5	279	0.0179211	+	892662	893774	1113	ddl	D-alanine--D-alanine ligase; DdlA; DdlB; cytoplasmic; catalyzes the formation of D-alanyl-D-alanine from two D-alanines in peptidoglycan synthesis; there are two forms of this enzyme in Escherichia coli	D-alanyl-alanine synthetase A	D-alanine--D-alanine ligase A (EC 6.3.2.4)	Operon_132	Cell wall/membrane biogenesis
lmo0884	5	279	0.0179211	+	923161	924540	1380		similar to protoporphyrinogen IX and coproporphyrinogen III oxidase (HemY); catalyzes the formation of protoporphyrin IX from protoporphyrinogen IX	protoporphyrinogen oxidase	Protoporphyrinogen IX oxidase, aerobic, HemY (EC 1.3.3.4)	Operon_135	Coenzyme transport and metabolism
lmo0899	5	279	0.0179211	+	936136	936603	468		similar to B. subtilis YdcK protein	hypothetical protein	Putative metallopeptidase (Zinc) SprT family	Operon_137	Function unknown
lmo0922	5	279	0.0179211	+	959711	960631	921		similar to pantothenate kinase; catalyzes the formation of (R)-4'-phosphopantothenate in coenzyme A biosynthesis	pantothenate kinase	Pantothenate kinase (EC 2.7.1.33)		Coenzyme transport and metabolism
lmo0923	5	279	0.0179211	+	960748	961221	474		similar to ABC transporter, ATP-binding protein (N-terminal part)	hypothetical protein	ABC transporter, ATP-binding protein	Operon_141	Defense/virulence mechanisms
lmo0924	5	279	0.0179211	+	961203	961469	267			Pseudo-gene or RefSeq provisional	ABC transporter, ATP-binding protein		Not in COGs
lmo0930	5	279	0.0179211	+	967029	967760	732		conserved hypothetical protein, similar to B. subtilis YhfI protein	hypothetical protein	Metal-dependent hydrolases of the beta-lactamase superfamily I; PhnP protein	Operon_142	General function prediction only
lmo0966	5	279	0.0179211	-	998396	998863	468		lmo0966	hypothetical protein	FIG00774263: hypothetical protein	Operon_153	General function prediction only
lmo1005	5	279	0.0179211	+	1036068	1036928	861		similar to 3-hydroxyisobutyrate dehydrogenase (B. subtilis YkwC protein)	hypothetical protein	2-hydroxy-3-oxopropionate reductase (EC 1.1.1.60)	Operon_160	Lipid transport and metabolism
lmo1036	5	279	0.0179211	+	1066397	1067662	1266		lmo1036	hypothetical protein	FIG00774052: hypothetical protein	Operon_166	Not in COGs
lmo1066	5	279	0.0179211	+	1093000	1093773	774		similar to extragenic suppressor protein SuhB and to myo-inositol-1(or 4)-monophosphatase	hypothetical protein	Inositol-1-monophosphatase (EC 3.1.3.25)		Carbohydrate transport and metabolism
lmo1078	5	279	0.0179211	-	1109705	1110577	873		similar to putative UDP-glucose pyrophosphorylases	hypothetical protein	UTP--glucose-1-phosphate uridylyltransferase (EC 2.7.7.9)		Cell wall/membrane biogenesis
lmo1093	5	279	0.0179211	+	1128206	1129030	825	nadE	similar to NH(3)-dependent NAD(+) synthetases, nitrogen regulatory protein; catalyzes the formation of nicotinamide adenine dinucleotide (NAD) from nicotinic acid adenine dinucleotide (NAAD) using either ammonia or glutamine as the amide donor and ATP; ammonia-utilizing enzymes include the ones from Bacillus and Escherichia coli while glutamine-utilizing enzymes include the Mycobacterial one; for…	NAD synthetase	NAD synthetase (EC 6.3.1.5)	Operon_178	Coenzyme transport and metabolism
lmo1126	5	279	0.0179211	+	1160778	1161230	453		similar to E. coli YjaB protein	hypothetical protein	acetyltransferase, GNAT family	Operon_182	Transcription; General function prediction only;
lmo1226	5	279	0.0179211	+	1249360	1252560	3201		similar to transporter, (to B. subtilis YdgH protein)	hypothetical protein	membrane protein	Operon_192	General function prediction only
lmo1237	5	279	0.0179211	+	1263829	1264629	801	racE	similar to glutamate racemase; converts L-glutamate to D-glutamate, a component of peptidoglycan	glutamate racemase	Glutamate racemase (EC 5.1.1.3)	Operon_194	Cell wall/membrane biogenesis
lmo1317	5	279	0.0179211	+	1342682	1343824	1143		similar to deoxyxylulose 5-phosphate reductoisomerase; catalyzes the NADP-dependent rearrangement and reduction of 1-deoxy-D-xylulose-5-phosphate (DXP) to 2-C-methyl-D-erythritol 4-phosphate	1-deoxy-D-xylulose 5-phosphate reductoisomerase	1-deoxy-D-xylulose 5-phosphate reductoisomerase (EC 1.1.1.267)	Operon_209	Lipid transport and metabolism
lmo1320	5	279	0.0179211	+	1346951	1351285	4335	polC	highly similar to DNA polymerase III (alpha subunit); catalyzes DNA-template-directed extension of the 3'- end of a DNA strand by one nucleotide at a time; required for leading strand synthesis; PolC exhibits 3' to 5' exonuclease activity	DNA polymerase III PolC	DNA polymerase III alpha subunit (EC 2.7.7.7)	Operon_209	Replication, recombination and repair
lmo1368	5	279	0.0179211	+	1390694	1392385	1692	recN		DNA repair and genetic recombination	DNA repair protein RecN	Operon_218	Replication, recombination and repair
lmo1380	5	279	0.0179211	-	1405578	1405859	282		lmo1380	hypothetical protein		Operon_221	Not in COGs
lmo1401	5	279	0.0179211	+	1428945	1429748	804			hypothetical protein	FIG006542: Phosphoesterase	Operon_227	Function unknown
lmo1442	5	279	0.0179211	+	1475944	1476651	708		similar to transport proteins	hypothetical protein	FIG00775383: hypothetical protein	Operon_237	Amino acid transport and metabolism
lmo1451	5	279	0.0179211	+	1483549	1484544	996	ispH	similar to E. coli LytB protein; catalyzes the conversion of 1-hydroxy-2-methyl-2-(E)-butenyl 4-diphosphate into isopentenyl diphosphate (IPP) and dimethylallyl diphosphate (DMAPP); functions in the nonmevalonate isoprenoid biosynthesis pathway	4-hydroxy-3-methylbut-2-enyl diphosphate reductase	4-hydroxy-3-methylbut-2-enyl diphosphate reductase (EC 1.17.1.2)		Lipid transport and metabolism; Cell wall/membrane biogenesis;
lmo1456	5	279	0.0179211	-	1489599	1490039	441			hypothetical protein	FIG00774729: hypothetical protein	Operon_241	Function unknown
lmo1460	5	279	0.0179211	-	1494317	1495084	768	recO	similar to B. subtilis RecO protein involved in DNA repair and homologous recombination; involved in DNA repair and RecFOR pathway recombination; RecFOR proteins displace ssDNA-binding protein and facilitate the production of RecA-coated ssDNA	DNA repair protein RecO	DNA recombination and repair protein RecO		Replication, recombination and repair
lmo1543	5	279	0.0179211	-	1577212	1578573	1362		similar to ribonuclease G	hypothetical protein	Cytoplasmic axial filament protein CafA and Ribonuclease G (EC 3.1.4.-)	Operon_260	Translation
lmo1565	5	279	0.0179211	-	1601820	1604447	2628	polA	has 3'-5' exonuclease, 5'-3' exonuclease and 5'-3'polymerase activities, primarily functions to fill gaps during DNA replication and repair	DNA polymerase I	DNA polymerase I (EC 2.7.7.7)	Operon_264	Replication, recombination and repair
lmo1566	5	279	0.0179211	-	1604613	1605875	1263	citC	highly similar to isocitrate dehyrogenases; Converts isocitrate to alpha ketoglutarate	isocitrate dehydrogenase	Isocitrate dehydrogenase [NADP] (EC 1.1.1.42)	Operon_265	Energy production and conversion
lmo1611	5	279	0.0179211	-	1654902	1655975	1074		similar to aminopeptidase	hypothetical protein	glutamyl-aminopeptidase, putative( EC:3.4.11.7 )	Operon_274	Carbohydrate transport and metabolism
lmo1672	5	279	0.0179211	-	1725584	1726993	1410	menE	similar to O-succinylbenzoic acid-CoA ligase; converts O-succinylbenzoate to O-succinylbenzoyl-CoA	O-succinylbenzoic acid--CoA ligase	O-succinylbenzoic acid--CoA ligase (EC 6.2.1.26)	Operon_289	Lipid transport and metabolism; Secondary metabolites biosynthesis, transport and catabolism;
lmo1735	5	279	0.0179211	+	1805041	1805928	888	gltC		transcription activator of glutamate synthase operon GltC	GltC, transcription activator of glutamate synthase operon		Transcription
lmo1736	5	279	0.0179211	-	1805925	1806443	519			hypothetical protein	Acetyltransferase	Operon_304	General function prediction only
lmo1745	5	279	0.0179211	-	1814403	1815080	678		similar to two-component response regulator	hypothetical protein	Two-component response regulator YvcP	Operon_306	Transcription; Signal transduction mechanisms;
lmo1748	5	279	0.0179211	-	1818007	1818516	510		lmo1748	hypothetical protein	FIG00774793: hypothetical protein		Not in COGs
lmo1792	5	279	0.0179211	-	1864657	1865394	738	trmD	similar to E. coli tRNA (guanine-N1) methyltransferase; methylates guanosine-37 in various tRNAs; uses S-adenosyl-L-methionine to transfer methyl group to tRNA	tRNA (guanine-N(1)-)-methyltransferase	tRNA (guanine-N1)-methyltransferase( EC:2.1.1.31 )	Operon_314	Translation
lmo1805	5	279	0.0179211	-	1880158	1880847	690	rnc	similar to ribonuclease III; cytoplasmic enzyme involved in processing rRNA and some mRNAs; substrates typically have dsRNA regions; forms a homodimer; have N-terminal nuclease and C-terminal RNA-binding domains; requires magnesium as preferred ion for activity	ribonuclease III	Ribonuclease III (EC 3.1.26.3)	Operon_318	Transcription
lmo1812	5	279	0.0179211	-	1886887	1887777	891		similar to L-serine dehydratase	hypothetical protein	L-serine dehydratase, alpha subunit (EC 4.3.1.17)	Operon_320	Amino acid transport and metabolism
lmo1817	5	279	0.0179211	-	1891236	1891880	645		weakly similar to thiamin pyrophosphokinase	hypothetical protein	Thiamin pyrophosphokinase (EC 2.7.6.2)	Operon_322	Coenzyme transport and metabolism
lmo1821	5	279	0.0179211	-	1895461	1896219	759		similar to putative phosphoprotein phosphatase	hypothetical protein	Protein serine/threonine phosphatase PrpC, regulation of stationary phase	Operon_322	Signal transduction mechanisms
lmo1888	5	279	0.0179211	-	1962225	1962566	342			hypothetical protein	Cell division protein GpsB, coordinates the switch between cylindrical and septal cell wall synthesis by re-localization of PBP1		Cell cycle control, mitosis and meiosis
lmo2049	5	279	0.0179211	+	2131158	2132330	1173			hypothetical protein	FIG007079: UPF0348 protein family	Operon_370	General function prediction only
lmo2146	5	279	0.0179211	-	2231127	2231981	855		similar to transcription regulator LysR family	hypothetical protein	LysR family transcriptional regulator YeiE		Transcription
lmo2239	5	279	0.0179211	-	2330959	2332023	1065		lmo2239	hypothetical protein	membrane protein	Operon_408	Not in COGs
lmo2240	5	279	0.0179211	-	2332020	2332898	879		similar to ABC transporter (ATP-binding protein)	hypothetical protein	FIG00775611: hypothetical protein	Operon_408	Defense/virulence mechanisms
lmo2247	5	279	0.0179211	-	2336515	2337399	885		similar to oxidoreductase	hypothetical protein	oxidoreductase of aldo/keto reductase family, subgroup 2	Operon_410	General function prediction only
lmo2259	5	279	0.0179211	+	2346935	2347285	351		similar to phosphotransferase system (PTS) beta-glucoside-specific enzyme IIA	hypothetical protein	PTS system, beta-glucoside-specific, IIA component		Carbohydrate transport and metabolism
lmo2358	5	279	0.0179211	-	2426270	2427001	732		similar to N-acetylglucosamine-6-phosphate isomerase	hypothetical protein	Glucosamine-6-phosphate deaminase (EC 3.5.99.6)	Operon_421	Carbohydrate transport and metabolism
lmo2381	5	279	0.0179211	+	2457852	2459336	1485		similar to proteins involved in resistance to cholate and to NA(+) and in pH homeostasis; subunit D of antiporter complex involved in resistance to high concentrations of Na+, K+, Li+ and/or alkali; contains an oxidoreductase domain; catalyzes the transfer of electrons from NADH to ubiquinone	putative monovalent cation/H+ antiporter subunit D	Na(+) H(+) antiporter subunit D	Operon_425	Energy production and conversion; Inorganic ion transport and metabolism;
lmo2401	5	279	0.0179211	-	2474801	2475568	768		similar to conserved hypothetical protein and to B. subtilis YutF protein	hypothetical protein	Hypothetical NagD-like phosphatase	Operon_428	Carbohydrate transport and metabolism
lmo2421	5	279	0.0179211	-	2491552	2492694	1143		similar to two-component sensor histidine kinase	hypothetical protein	sensor histidine kinase	Operon_432	Signal transduction mechanisms
lmo2521	5	279	0.0179211	-	2599548	2600282	735		similar to B. subtilis TagA protein involved in polyglycerol phosphate biosynthesis	hypothetical protein	N-acetylmannosaminyltransferase (EC 2.4.1.187)	Operon_450	Cell wall/membrane biogenesis
lmo2565	5	279	0.0179211	-	2643973	2645295	1323			hypothetical protein	dNTP triphosphohydrolase, putative	Operon_460	General function prediction only
lmo2576	5	279	0.0179211	-	2653211	2657803	4593			pepdidoglycan bound protein	Putative peptidoglycan bound protein (LPXTG motif) Lmo2576 homolog		Cell wall/membrane biogenesis
lmo2600	5	279	0.0179211	-	2686849	2687715	867	cbiO	similar to ABC transporter (ATP-binding protein); with CbiNQ forms the ABC transporter for cobalt import; Bacillus spp. have two adjacent copies of this gene	cobalt transporter ATP-binding subunit	ATPase component of general energizing module of ECF transporters	Operon_468	Inorganic ion transport and metabolism
lmo2640	5	279	0.0179211	+	2713398	2713940	543		lmo2640	hypothetical protein	Heptaprenyl diphosphate synthase component I (EC 2.5.1.30)	Operon_472	Function unknown
lmo2820	5	279	0.0179211	-	2904598	2906940	2343			amino-terminal domain-containing protein	Transcriptional regulator, AraC family / Glycoside hydrolase		Transcription; Carbohydrate transport and metabolism;
rli107	5	279	0.0179211	-	2632700	2632770	71	Srna	Mraheil et al. 2011		Mraheil et al. 2011;
rli122	5	279	0.0179211	-	507021	507161	141	Srna	Wurtzel et al. 2012		Wurtzel et al. 2012;
rli126	5	279	0.0179211	+	1159877	1160115	239	Srna	Wurtzel et al. 2012		Wurtzel et al. 2012;
rli136	5	279	0.0179211	-	2286256	2286586	331	Srna	Wurtzel et al. 2012		Wurtzel et al. 2012;
rli16 - rliF	5	279	0.0179211	-	2106073	2106292	220	Srna	Mandin et al. 2007	rliF,	Toledo-Arana et al. 2009;Rfam 2012;
rli30	5	279	0.0179211	-	540670	540785	116	Srna	Toledo-Arana et al. 2009		Toledo-Arana et al. 2009;
rli45	5	279	0.0179211	+	2154765	2154852	88	Srna	Toledo-Arana et al. 2009	RatA-3,	Wurtzel et al. 2012;Toledo-Arana et al. 2009;Mraheil et al. 2011;Rfam 2012;
rli54	5	279	0.0179211	+	1078584	1079111	528	Srna	Toledo-Arana et al. 2009		Toledo-Arana et al. 2009;Rfam 2012;
rli58	5	279	0.0179211	-	1639915	1640132	218	Srna	Toledo-Arana et al. 2009		Wurtzel et al. 2012;Mraheil et al. 2011;Toledo-Arana et al. 2009;
rli68	5	279	0.0179211	+	2174995	2175265	271	Srna	Oliver et al. 2009		Oliver et al. 2009;
rli80	5	279	0.0179211	+	787038	787254	217	Srna	Mraheil et al. 2011		Wurtzel et al. 2012;Mraheil et al. 2011;
rli92	5	279	0.0179211	+	1638942	1639091	150	Srna	Mraheil et al. 2011		Wurtzel et al. 2012;Mraheil et al. 2011;
L13	6	279	0.0215054	-	2685181	2685233	53	CisReg	Rfam	L13_leader,	Toledo-Arana et al. 2009;Rfam 2012;
T-box-13	6	279	0.0215054	+	2287226	2287453	228	CisReg	Rfam	T-box, T-box 11,	Toledo-Arana et al. 2009;Mraheil et al. 2011;Rfam 2012;
anti0043	6	279	0.0215054	-	48338	48637	300	ASrna	Mraheil et al. 2011		Wurtzel et al. 2012;Mraheil et al. 2011;
anti0112	6	279	0.0215054	+	120158	120546	389	ASrna	Toledo-Arana et al. 2009	lmo0111,	Toledo-Arana et al. 2009;
anti0424	6	279	0.0215054	+	444354	444653	300	ASrna	Wurtzel et al. 2012		Wurtzel et al. 2012;
anti1758	6	279	0.0215054	+	1829176	1829234	59	ASrna	Mraheil et al. 2011		Mraheil et al. 2011;
anti2095-rli65	6	279	0.0215054	+	2174997	2175296	300	ASrna	Toledo-Arana et al. 2009	anti2095, anti2095-RNA1,	Wurtzel et al. 2012;Toledo-Arana et al. 2009;Mraheil et al. 2011;
anti2325-1	6	279	0.0215054	+	2397280	2397544	265	ASrna	Toledo-Arana et al. 2009	anti2325-RNA1,	Toledo-Arana et al. 2009;
anti2700	6	279	0.0215054	-	2775493	2775792	300	ASrna	Wurtzel et al. 2012		Wurtzel et al. 2012;
lmo0131	6	279	0.0215054	+	133961	134710	750			hypothetical protein	FIG00774523: hypothetical protein		Signal transduction mechanisms
lmo0162	6	279	0.0215054	+	162467	163459	993		similar to B. subtilis DNA polymerase III (delta' subunit); catalyzes the DNA-template-directed extension of the 3'-end of a DNA strand; the delta' subunit seems to interact with the gamma subunit to transfer the beta subunit on the DNA	DNA polymerase III subunit delta'	DNA polymerase III delta prime subunit (EC 2.7.7.7)	Operon_024	Replication, recombination and repair
lmo0163	6	279	0.0215054	+	163465	164298	834		lmo0163	hypothetical protein	Signal peptidase-like protein	Operon_024	Function unknown
lmo0166	6	279	0.0215054	+	165492	165764	273		similar to B. subtilis YazA protein	GIY-YIG nuclease superfamily protein	COG2827: putative endonuclease containing a URI domain	Operon_024	Replication, recombination and repair
lmo0176	6	279	0.0215054	+	174834	175694	861		similar to glucose uptake protein	hypothetical protein	glucose uptake protein	Operon_026	Carbohydrate transport and metabolism
lmo0185	6	279	0.0215054	+	189625	190398	774			hypothetical protein	Putative deoxyribonuclease YcfH		Replication, recombination and repair
lmo0212	6	279	0.0215054	+	216434	217018	585		lmo0212	hypothetical protein	acetyltransferase, GNAT family	Operon_034	Transcription; General function prediction only;
lmo0266	6	279	0.0215054	+	289139	289555	417		similar to transcriptional regulators	hypothetical protein	Transcriptional regulator, MarR family	Operon_046	Transcription
lmo0288	6	279	0.0215054	+	311830	313662	1833		similar to two-component sensor histidine kinase	hypothetical protein	Two-component sensor kinase SA14-24	Operon_051	Signal transduction mechanisms
lmo0305	6	279	0.0215054	+	329923	330999	1077		similar to low specificity L-allo-threonine aldolase	hypothetical protein	Low-specificity L-threonine aldolase (EC 4.1.2.5)	Operon_054	Amino acid transport and metabolism
lmo0487	6	279	0.0215054	+	521863	522591	729		lmo0487	hypothetical protein	ADP-ribose pyrophosphatase (EC 3.6.1.13)		Nucleotide transport and metabolism
lmo0509	6	279	0.0215054	+	543202	544137	936		similar to phosphoribosyl pyrophosphate synthetase	hypothetical protein	Ribose-phosphate pyrophosphokinase (EC 2.7.6.1)		Amino acid transport and metabolism; Nucleotide transport and metabolism;
lmo0530	6	279	0.0215054	+	567030	569081	2052		lmo0530	hypothetical protein	FIG00774209: hypothetical protein	Operon_086	Not in COGs
lmo0535	6	279	0.0215054	-	572600	573568	969		similar to transcription regulator (LacI family)	hypothetical protein	transcriptional regulator, LacI family		Transcription
lmo0581	6	279	0.0215054	-	617660	618844	1185			hypothetical protein	LSU m5C1962 methyltransferase RlmI		General function prediction only
lmo0592	6	279	0.0215054	+	633709	634251	543		lmo0592	hypothetical protein	FIG00774285: hypothetical protein		Not in COGs
lmo0614	6	279	0.0215054	+	654078	654611	534			hypothetical protein	acetyltransferase, GNAT family		Transcription; General function prediction only;
lmo0619	6	279	0.0215054	+	658572	659027	456		lmo0619	hypothetical protein	FIG00774226: hypothetical protein		Energy production and conversion
lmo0622	6	279	0.0215054	+	660398	660676	279			hypothetical protein	FIG00774605: hypothetical protein	Operon_101	Not in COGs
lmo0644	6	279	0.0215054	-	685083	686903	1821			hypothetical protein	Lipoteichoic acid primase LtaP		Cell wall/membrane biogenesis
lmo0757	6	279	0.0215054	+	782794	783774	981			hypothetical protein	ABC transporter, permease protein	Operon_119	General function prediction only
lmo0768	6	279	0.0215054	+	793777	795030	1254		similar to sugar ABC transporter, periplasmic sugar-binding protein	hypothetical protein	Sugar ABC transporter, sugar-binding protein		Carbohydrate transport and metabolism
lmo0789	6	279	0.0215054	-	817914	818762	849			hypothetical protein	Phenazine biosynthesis protein PhzF like	Operon_125	General function prediction only
lmo0805	6	279	0.0215054	-	833615	834076	462		lmo0805	hypothetical protein	FIG00774294: hypothetical protein	Operon_126	Not in COGs
lmo0852	6	279	0.0215054	+	891277	891831	555		similar to transcription regulator TetR/AcrR family	hypothetical protein	Transcriptional regulator, TetR family	Operon_131	Transcription
lmo0854	6	279	0.0215054	+	892192	892512	321		similar to E. coli SugE protein (transmembrane chaperone)	hypothetical protein	Quaternary ammonium compound-resistance protein SugE	Operon_131	Inorganic ion transport and metabolism
lmo0948	6	279	0.0215054	-	982957	983646	690		similar to transcription regulator	hypothetical protein	transcriptional regulator, GntR family	Operon_147	Transcription
lmo1009	6	279	0.0215054	+	1039297	1039749	453		similar to B. subtilis YkuL protein	hypothetical protein	FIG042801: CBS domain containing protein	Operon_161	General function prediction only
lmo1017	6	279	0.0215054	+	1046886	1047377	492		similar to phosphotransferase system glucose-specific enzyme IIA	hypothetical protein	PTS system, glucose-specific IIA component (EC 2.7.1.69)		Carbohydrate transport and metabolism
lmo1028	6	279	0.0215054	-	1057067	1057276	210		similar to B. subtilis YkzG protein	hypothetical protein	Protein of unknown function DUF1447	Operon_165	Function unknown
lmo1050	6	279	0.0215054	+	1076989	1077543	555		similar to B. subtilis YdfE protein	hypothetical protein	FIG00774848: hypothetical protein		General function prediction only
lmo1061	6	279	0.0215054	+	1087409	1088854	1446		similar to two-component sensor histidine kinase	hypothetical protein	HAMP domain protein	Operon_172	Signal transduction mechanisms
lmo1064	6	279	0.0215054	-	1091110	1092054	945		similar to membrane and transport proteins	hypothetical protein	Magnesium and cobalt transport protein CorA	Operon_173	Inorganic ion transport and metabolism
lmo1076	6	279	0.0215054	+	1106041	1107759	1719		similar to autolysin (EC 3.5.1.28) (N-acetylmuramoyl-L-alanine amidase)	hypothetical protein	N-acetylglucosaminidase (EC 3.2.1.96) Auto # frameshift		Cell wall/membrane biogenesis
lmo1085	6	279	0.0215054	+	1118932	1121022	2091		similar to teichoic acid biosynthesis protein B	hypothetical protein	CDP-ribitol:poly(ribitol phosphate) ribitol phosphotransferase		Cell wall/membrane biogenesis
lmo1206	6	279	0.0215054	+	1229277	1229954	678	cbiQ	similar to cobalt transport protein Q	hypothetical protein	Transmembrane component CbiQ of energizing module of cobalt ECF transporter		Inorganic ion transport and metabolism
lmo1207	6	279	0.0215054	+	1229967	1230773	807		similar to cobalt transport ATP-binding protein CbiO	hypothetical protein	ATPase component CbiO of energizing module of cobalt ECF transporter		Inorganic ion transport and metabolism
lmo1212	6	279	0.0215054	+	1233904	1234434	531			hypothetical protein	FIG00774383: hypothetical protein		Nucleotide transport and metabolism
lmo1253	6	279	0.0215054	+	1277312	1278025	714		similar to transcription regulator GntR family	hypothetical protein	Trehalose operon transcriptional repressor		Transcription
lmo1277	6	279	0.0215054	+	1301551	1302453	903	codV	similar to integrase/recombinase	hypothetical protein	Site-specific tyrosine recombinase	Operon_202	Replication, recombination and repair
lmo1282	6	279	0.0215054	+	1305781	1306092	312		similar to B. subtilis YneQ protein	hypothetical protein	FIG00774818: hypothetical protein	Operon_203	Not in COGs
lmo1292	6	279	0.0215054	+	1319677	1320375	699		similar to glycerophosphodiester phosphodiesterase	hypothetical protein	Glycerophosphoryl diester phosphodiesterase (EC 3.1.4.46)		Energy production and conversion
lmo1311	6	279	0.0215054	-	1337742	1338947	1206		lmo1311	hypothetical protein	FIG00774327: hypothetical protein	Operon_207	Transcription; Replication, recombination and repair;
lmo1355	6	279	0.0215054	+	1380004	1380561	558	efp	highly similar to elongation factor P (EF-P); Involved in peptide bond synthesis; alters the affinity of the ribosome for aminoacyl-tRNA	elongation factor P	Translation elongation factor P	Operon_215	Translation
lmo1366	6	279	0.0215054	+	1389207	1390031	825			hypothetical protein	RNA binding methyltransferase FtsJ like	Operon_217	Translation
lmo1386	6	279	0.0215054	+	1410148	1412421	2274		similar to DNA translocase	hypothetical protein	Cell division protein FtsK	Operon_223	Cell cycle control, mitosis and meiosis
lmo1394	6	279	0.0215054	+	1421454	1422185	732		similar to 3-ketoacyl-acyl carrier protein reductase	hypothetical protein	3-oxoacyl-[acyl-carrier protein] reductase (EC 1.1.1.100)	Operon_226	Lipid transport and metabolism; Secondary metabolites biosynthesis, transport and catabolism; General function prediction only;
lmo1396	6	279	0.0215054	+	1423255	1423833	579		similar to phosphatidylglycerophosphate synthase	hypothetical protein	CDP-diacylglycerol--glycerol-3-phosphate 3-phosphatidyltransferase (EC 2.7.8.5)	Operon_226	Lipid transport and metabolism
lmo1419	6	279	0.0215054	-	1449647	1450684	1038			hypothetical protein	FIG00774844: hypothetical protein	Operon_231	General function prediction only
lmo1437	6	279	0.0215054	-	1469444	1470487	1044		similar to aspartate-semialdehyde dehydrogenase	hypothetical protein	Aspartate-semialdehyde dehydrogenase (EC 1.2.1.11)	Operon_236	Amino acid transport and metabolism
lmo1457	6	279	0.0215054	-	1490229	1491053	825			hypothetical protein	ATP/GTP-binding protein, SA1392 homolog	Operon_241	Function unknown
lmo1462	6	279	0.0215054	-	1495899	1496804	906	era	similar to GTP binding proteins; Era; Escherichia coli Ras-like protein; Bex; Bacillus Era-complementing segment; essential protein in Escherichia coli that is involved in many cellular processes; GTPase; binds the cell membrane through apparent C-terminal domain; mutants are arrested during the cell cycle; Streptococcus pneumoniae Era binds to RNA and Escherichia coli Era binds 16S rRNA and 30S …	GTP-binding protein Era	GTP-binding protein Era	Operon_242	General function prediction only
lmo1482	6	279	0.0215054	-	1515356	1517578	2223	comEC	similar to putative integral membrane protein ComEC specifically required for DNA uptake but not for binding	hypothetical protein	Late competence protein ComEC, DNA transport		General function prediction only
lmo1488	6	279	0.0215054	-	1520659	1521225	567	nadD	transfers an adenyl group from ATP to NaMN to form nicotinic acid adenine dinucleotide (NaAD) which is then converted to the ubiquitous compound NAD by NAD synthetase; essential enzyme in bacteria	nicotinic acid mononucleotide adenylyltransferase	Nicotinate-nucleotide adenylyltransferase (EC 2.7.7.18)	Operon_245	Coenzyme transport and metabolism
lmo1521	6	279	0.0215054	+	1554360	1555643	1284		similar to N-acetylmuramoyl-L-alanine amidase	hypothetical protein	N-acetylmuramoyl-L-alanine amidase (EC 3.5.1.28)		Signal transduction mechanisms; Cell wall/membrane biogenesis;
lmo1532	6	279	0.0215054	-	1567397	1568404	1008	ruvB	highly similar to Holliday junction DNA helicase RuvB; promotes strand exchange during homologous recombination; RuvAB complex promotes branch migration; RuvABC complex scans the DNA during branch migration and resolves Holliday junctions at consensus sequences; forms hexameric rings around opposite DNA arms; requires ATP for branch migration and orientation of RuvAB complex determines direction …	Holliday junction DNA helicase RuvB	Holliday junction DNA helicase RuvB	Operon_256	Replication, recombination and repair
lmo1553	6	279	0.0215054	-	1589175	1590464	1290	hemL	highly similar to glutamate-1-semialdehyde 2,1-aminotransferases; Converts (S)-4-amino-5-oxopentanoate to 5-aminolevulinate during the porphyrin biosynthesis pathway	glutamate-1-semialdehyde aminotransferase	Glutamate-1-semialdehyde aminotransferase (EC 5.4.3.8)	Operon_263	Coenzyme transport and metabolism
lmo1559	6	279	0.0215054	-	1595227	1597149	1923	thrS	catalyzes a two-step reaction, first charging a threonine molecule by linking its carboxyl group to the alpha-phosphate of ATP, followed by transfer of the aminoacyl-adenylate to its tRNA; catalyzes the formation of threonyl-tRNA(Thr) from threonine and tRNA(Thr)	threonyl-tRNA synthetase	Threonyl-tRNA synthetase (EC 6.1.1.3)		Translation
lmo1625	6	279	0.0215054	-	1667831	1669444	1614		similar to putative transporters	hypothetical protein	Membrane protein involved in the export of O-antigen, teichoic acid lipoteichoic acids	Operon_279	General function prediction only
lmo1635	6	279	0.0215054	+	1680132	1680560	429			hypothetical protein	PhnB protein; putative DNA binding 3-demethylubiquinone-9 3-methyltransferase domain protein	Operon_281	Function unknown
lmo1664	6	279	0.0215054	-	1715236	1716435	1200	metK	methionine adenosyltransferase; catalyzes the formation of S-adenosylmethionine from methionine and ATP; methionine adenosyltransferase	S-adenosylmethionine synthetase	S-adenosylmethionine synthetase (EC 2.5.1.6)		Coenzyme transport and metabolism
lmo1702	6	279	0.0215054	-	1765499	1765900	402		similar to glutathione transferase - fosfomycin resistance protein	hypothetical protein	Fosfomycin resistance protein FosX	Operon_296	Amino acid transport and metabolism
lmo1724	6	279	0.0215054	-	1786607	1787287	681		similar to ABC transporter, ATP-binding protein	hypothetical protein	ABC transporter, ATP-binding protein	Operon_300	Defense/virulence mechanisms
lmo1737	6	279	0.0215054	-	1806446	1807552	1107		similar to glycerol dehydrogenase	hypothetical protein	Glycerol dehydrogenase (EC 1.1.1.6)	Operon_304	Energy production and conversion
lmo1780	6	279	0.0215054	-	1855952	1857184	1233		similar to aminotripeptidase (peptidase T); catalyzes the release of the N-terminal amino acid from a tripeptide	peptidase T	Tripeptide aminopeptidase (EC 3.4.11.4)		Amino acid transport and metabolism
lmo1808	6	279	0.0215054	-	1882128	1883069	942	fabD	similar to malonyl CoA-acyl carrier protein transacylase	acyl-carrier-protein S-malonyltransferase	Malonyl CoA-acyl carrier protein transacylase (EC 2.3.1.39)	Operon_319	Lipid transport and metabolism
lmo1829	6	279	0.0215054	+	1904152	1905864	1713		similar to fibronectin binding proteins	hypothetical protein	Fibronectin/fibrinogen-binding protein		Posttranslational modification, protein turnover, chaperones
lmo1857	6	279	0.0215054	-	1933037	1933270	234		similar to hypoyhetical protein	hypothetical protein	FIG00774446: hypothetical protein	Operon_329	Function unknown
lmo1873	6	279	0.0215054	-	1947416	1947898	483		similar to dihydrofolate reductases	hypothetical protein	Dihydrofolate reductase (EC 1.5.1.3)	Operon_333	Coenzyme transport and metabolism
lmo1894	6	279	0.0215054	-	1967499	1968158	660	nth		endonuclease III (DNA repair)	Endonuclease III (EC 4.2.99.18)	Operon_339	Replication, recombination and repair
lmo1905	6	279	0.0215054	-	1978895	1980076	1182	cca	similar to tRNA CCA-adding enzyme; catalyzes the addition and repair of the 3'-terminal CCA sequence in tRNA; these proteins belong to the CCA-adding enzyme subfamily 2 which does not have phosphohydrolase activity	tRNA CCA-pyrophosphorylase	tRNA nucleotidyltransferase (EC 2.7.7.21) (EC 2.7.7.25)	Operon_342	Translation
lmo1916	6	279	0.0215054	+	1989805	1990812	1008		similar to peptidase	hypothetical protein	putative esterase	Operon_344	Defense/virulence mechanisms
lmo1938	6	279	0.0215054	-	2012582	2013727	1146	rpsA	similar to similar to ribosomal protein S1 like protein; in Escherichia coli this protein is involved in binding to the leader sequence of mRNAs and is itself bound to the 30S subunit; autoregulates expression via a C-terminal domain; in most gram negative organisms this protein is composed of 6 repeats of the S1 domain while in gram positive there are 4 repeats; the S1 nucleic acid-binding domai…	30S ribosomal protein S1	SSU ribosomal protein S1p		Translation
lmo1942	6	279	0.0215054	-	2016858	2018261	1404	recS	similar to ATP-dependent DNA helicase	hypothetical protein	ATP-dependent DNA helicase, RecQ family	Operon_350	Replication, recombination and repair
lmo1946	6	279	0.0215054	-	2020738	2021256	519		similar to similar to acyl-CoA hydrolase	hypothetical protein	Acyl-CoA hydrolase (EC 3.1.2.20)	Operon_351	Lipid transport and metabolism
lmo1947	6	279	0.0215054	-	2021272	2023062	1791	resE	similar to two-component sensor histidine kinase (ResE)	hypothetical protein	Sensor histidine kinase ResE (EC 2.7.3.-)	Operon_351	Signal transduction mechanisms
lmo1978	6	279	0.0215054	+	2050639	2052114	1476		similar to glucose-6-phosphate 1-dehydrogenase; catalyzes the formation of D-glucono-1,5-lactone 6-phosphate from D-glucose 6-phosphate	glucose-6-phosphate 1-dehydrogenase	Glucose-6-phosphate 1-dehydrogenase (EC 1.1.1.49)		Carbohydrate transport and metabolism
lmo2014	6	279	0.0215054	-	2088797	2091454	2658		similar to putative sugar hydrolases	hypothetical protein	Alpha-mannosidase (EC 3.2.1.24)	Operon_363	Carbohydrate transport and metabolism
lmo2051	6	279	0.0215054	-	2134695	2135735	1041		weakly similar to proteases	hypothetical protein	Lon-like protease with PDZ domain	Operon_371	Signal transduction mechanisms
lmo2052	6	279	0.0215054	-	2135754	2136236	483	coaD	similar to phosphopantetheine adenylyltransferase; Catalyzes the conversion of ATP and pantetheine 4'-phosphate to diphosphate and 3'-dephospho-coA	phosphopantetheine adenylyltransferase	Phosphopantetheine adenylyltransferase (EC 2.7.7.3)	Operon_371	Coenzyme transport and metabolism
lmo2059	6	279	0.0215054	+	2141071	2141814	744		similar to potassium channel subunit	hypothetical protein	Potassium voltage-gated channel subfamily KQT; possible potassium channel, VIC family		Inorganic ion transport and metabolism
lmo2084	6	279	0.0215054	-	2161161	2162054	894		lmo2084	hypothetical protein	Aminoglycoside phosphotransferase		General function prediction only
lmo2139	6	279	0.0215054	+	2223324	2224226	903		similar to ABC transporter (ATP-binding protein)	hypothetical protein	ABC transporter, ATP-binding protein	Operon_390	General function prediction only
lmo2140	6	279	0.0215054	+	2224219	2225454	1236		similar to ABC transporter (membrane protein)	hypothetical protein	ABC transporter, permease protein	Operon_390	Energy production and conversion; Inorganic ion transport and metabolism;
lmo2359	6	279	0.0215054	-	2427045	2427890	846			hypothetical protein	Cof-like hydrolase	Operon_421	General function prediction only
lmo2379	6	279	0.0215054	+	2457087	2457512	426		similar to proteins involved in resistance to cholate and to NA(+) and in pH homeostasis; subunit B of antiporter complex involved in resistance to high concentrations of Na+, K+, Li+ and/or alkali; in the case of S. meliloti it was proved to be involved specifically with K+ transport	putative monovalent cation/H+ antiporter subunit B	Na(+) H(+) antiporter subunit B	Operon_425	Inorganic ion transport and metabolism
lmo2480	6	279	0.0215054	-	2556013	2556510	498		similar to acetyltransferase	hypothetical protein	acetyltransferase	Operon_440	General function prediction only
lmo2490	6	279	0.0215054	-	2567696	2567935	240		similar to B. subtilis CsbA protein	hypothetical protein	FIG00774798: hypothetical protein	Operon_443	Function unknown
lmo2501	6	279	0.0215054	-	2576836	2577546	711	phoP		two-component response phosphate regulator	Alkaline phosphatase synthesis transcriptional regulatory protein PhoP	Operon_444	Transcription; Signal transduction mechanisms;
lmo2541	6	279	0.0215054	-	2617239	2618276	1038		similar to yeast translation initiation protein	hypothetical protein	COG0009 Sua5 subfamily, required for N6-threonylcarbamoyl adenosine t(6)A37 modification in tRNA	Operon_454	Translation
lmo2543	6	279	0.0215054	-	2619415	2620491	1077		highly similar to peptide chain release factor 1; recognizes the termination signals UAG and UAA during protein translation a specificity which is dependent on amino acid residues residing in loops of the L-shaped tRNA-like molecule of RF1; this protein is similar to release factor 2	peptide chain release factor 1	Peptide chain release factor 1	Operon_455	Translation
lmo2578	6	279	0.0215054	+	2658966	2659841	876		lmo2578	hypothetical protein	cell surface hydrolase (putative)	Operon_463	General function prediction only
lmo2706	6	279	0.0215054	-	2780392	2780574	183		lmo2706	hypothetical protein	FIG00774825: hypothetical protein	Operon_488	Not in COGs
lmo2712	6	279	0.0215054	-	2784805	2786319	1515		highly similar to gluconate kinase	hypothetical protein	Gluconokinase (EC 2.7.1.12)		Carbohydrate transport and metabolism
lmo2784	6	279	0.0215054	-	2869191	2871107	1917		similar to lichenan operon transcription antiterminator licR	hypothetical protein	Transcriptional antiterminator of lichenan operon, BglG family		Transcription; Carbohydrate transport and metabolism; Signal transduction mechanisms;
lmo2789	6	279	0.0215054	-	2876947	2877153	207		lmo2789	hypothetical protein	FIG00774326: hypothetical protein	Operon_505	Function unknown
lmo2795	6	279	0.0215054	-	2881243	2882049	807		similar to E. coli RpiR transcription regulator	hypothetical protein	Sialic acid utilization regulator, RpiR family	Operon_507	Transcription
lmo2844	6	279	0.0215054	-	2932609	2933148	540			hypothetical protein	spermidine N1-acetyltransferase	Operon_515	Translation
rli106	6	279	0.0215054	-	2594561	2594785	225	Srna	Mraheil et al. 2011		Wurtzel et al. 2012;Mraheil et al. 2011;
rli11 - sbrA	6	279	0.0215054	+	1399365	1399616	252	Srna	Nielsen et al. 2008	Rli11-sbrA, sbrA,	Wurtzel et al. 2012;Toledo-Arana et al. 2009;Mraheil et al. 2011;Rfam 2012;Oliver et al. 2009;
rli117	6	279	0.0215054	+	145571	145841	271	Srna	Mraheil et al. 2011		Wurtzel et al. 2012;
rli144	6	279	0.0215054	-	2640531	2640819	289	Srna	Wurtzel et al. 2012		Wurtzel et al. 2012;
rli147	6	279	0.0215054	-	2784594	2784775	182	Srna	Wurtzel et al. 2012		Wurtzel et al. 2012;
rli45-2	6	279	0.0215054	+	2153775	2153852	78	Srna	Toledo-Arana et al. 2009	rli45,	Rfam 2012;
rli59	6	279	0.0215054	-	1702361	1702543	183	Srna	Toledo-Arana et al. 2009		Wurtzel et al. 2012;Mraheil et al. 2011;Rfam 2012;Toledo-Arana et al. 2009;
rli67	6	279	0.0215054	-	1535169	1535409	241	Srna	Oliver et al. 2009		Oliver et al. 2009;
rli96	6	279	0.0215054	-	2239222	2239295	74	Srna	Mraheil et al. 2011		Wurtzel et al. 2012;Mraheil et al. 2011;
Cobalamin	7	279	0.0250896	+	1179809	1179999	191	CisReg	Rfam	Cobalamin 1,	Rfam 2012;
Cobalamin 2	7	279	0.0250896	+	1216481	1216658	178	CisReg	Rfam		Rfam 2012;
FMN	7	279	0.0250896	-	2020487	2020609	123	CisReg	Rfam		Toledo-Arana et al. 2009;Mraheil et al. 2011;Rfam 2012;
L17DE	7	279	0.0250896	-	2691575	2691650	76	CisReg	Rfam		Rfam 2012;
L19	7	279	0.0250896	-	1862270	1862308	39	CisReg	Rfam		Toledo-Arana et al. 2009;
Lysine	7	279	0.0250896	-	826486	826683	198	CisReg	Rfam		Toledo-Arana et al. 2009;Mraheil et al. 2011;Rfam 2012;
SAM-SreA	7	279	0.0250896	-	2490998	2491226	229	CisReg	Johansson et al. 2009	SAM, SAM 7,	Johansson 2009;Toledo-Arana et al. 2009;Mraheil et al. 2011;Rfam 2012;
SAM-SreB	7	279	0.0250896	-	637762	637940	179	CisReg	Johansson et al. 2009	SAM, SAM 3,	Johansson 2009;Toledo-Arana et al. 2009;Mraheil et al. 2011;Rfam 2012;
SAM-SreC	7	279	0.0250896	-	1716478	1716659	182	CisReg	Johansson et al. 2009	SAM, SAM 5,	Johansson 2009;Toledo-Arana et al. 2009;Mraheil et al. 2011;Rfam 2012;
SAM-SreD	7	279	0.0250896	-	1739418	1739633	216	CisReg	Johansson et al. 2009	SAM, SAM 6,	Johansson 2009;Toledo-Arana et al. 2009;Mraheil et al. 2011;Rfam 2012;
anti0469	7	279	0.0250896	-	506019	506103	85	ASrna	Mraheil et al. 2011		Mraheil et al. 2011;
anti0470	7	279	0.0250896	-	506669	506968	300	ASrna	Wurtzel et al. 2012		Wurtzel et al. 2012;
anti0733	7	279	0.0250896	-	762804	763634	831	ASrna	Toledo-Arana et al. 2009	lmo0734,	Toledo-Arana et al. 2009;
anti1457	7	279	0.0250896	+	1490369	1490461	93	ASrna	Mraheil et al. 2011		Mraheil et al. 2011;
anti1830	7	279	0.0250896	-	1905800	1906099	300	ASrna	Wurtzel et al. 2012		Wurtzel et al. 2012;
anti2095-1	7	279	0.0250896	+	2174999	2177148	2150	ASrna	Toledo-Arana et al. 2009	anti2095-RNA2,	Toledo-Arana et al. 2009;
anti2325-2	7	279	0.0250896	+	2397280	2398275	996	ASrna	Toledo-Arana et al. 2009	anti2325-2327, anti2325-RNA2,	Toledo-Arana et al. 2009;Wurtzel et al. 2012;
anti2428	7	279	0.0250896	+	2497360	2497659	300	ASrna	Mraheil et al. 2011		Wurtzel et al. 2012;Mraheil et al. 2011;
anti2678	7	279	0.0250896	+	2749549	2749848	300	ASrna	Wurtzel et al. 2012		Wurtzel et al. 2012;
lmo0004	7	279	0.0250896	+	4644	4865	222		similar to B. subtilis YaaA protein	hypothetical protein	FIG002958: hypothetical protein	Operon_002	Function unknown
lmo0053	7	279	0.0250896	+	56815	57261	447	rplI	in Escherichia coli this protein is wrapped around the base of the L1 stalk	50S ribosomal protein L9	LSU ribosomal protein L9p	Operon_011	Translation
lmo0216	7	279	0.0250896	+	222983	223261	279		highly similar to B. subtilis YabO protein	hypothetical protein	Ribosome-associated heat shock protein implicated in the recycling of the 50S subunit (S4 paralog)	Operon_034	Translation
lmo0233	7	279	0.0250896	+	253200	254573	1374		similar to DNA repair protein Sms; Sms; stabilizes the strand-invasion intermediate during the DNA repair; involved in recombination of donor DNA and plays an important role in DNA damage repair after exposure to mutagenic agents	DNA repair protein RadA	DNA repair protein RadA		Posttranslational modification, protein turnover, chaperones
lmo0268	7	279	0.0250896	+	290593	291228	636		similar to phosphoglycerate mutase	hypothetical protein	Hypothetical, related to broad specificity phosphatases COG0406	Operon_046	Carbohydrate transport and metabolism
lmo0333	7	279	0.0250896	+	360936	366272	5337		similar to internalin proteins, putative peptidoglycan bound protein (LPXTG motif)	hypothetical protein	Internalin-like protein (LPXTG motif) Lmo0333 homolog		Cell wall/membrane biogenesis
lmo0352	7	279	0.0250896	+	378964	379728	765		highly similar to regulatory proteins (DeoR family)	hypothetical protein	Transcriptional regulator of rhamnose utilization, DeoR family		Transcription; Carbohydrate transport and metabolism;
lmo0360	7	279	0.0250896	+	387697	388467	771		similar to transcriptional regulator (DeoR family)	hypothetical protein	Transcriptional regulator of rhamnose utilization, DeoR family	Operon_060	Transcription; Carbohydrate transport and metabolism;
lmo0368	7	279	0.0250896	+	395602	396111	510		similar to different proteins	hypothetical protein	Putative Nudix hydrolase YfcD (EC 3.6.-.-)	Operon_063	Replication, recombination and repair; General function prediction only;
lmo0390	7	279	0.0250896	+	414095	414760	666		similar to uracil-DNA glycosylase; Excises uracil residues from the DNA which can arise as a result of misincorporation of dUMP residues by DNA polymerase or due to deamination of cytosine	uracil-DNA glycosylase	Uracil-DNA glycosylase, family 1		Replication, recombination and repair
lmo0393	7	279	0.0250896	+	416203	416652	450		lmo0393	hypothetical protein	FIG00774100: hypothetical protein	Operon_067	Not in COGs
lmo0414	7	279	0.0250896	+	436379	437188	810			hypothetical protein	Metal transporter, ZIP family	Operon_072	Inorganic ion transport and metabolism
lmo0416	7	279	0.0250896	+	439009	439212	204		similar to putative transcription regulator	hypothetical protein	DNA-binding protein		Transcription
lmo0454	7	279	0.0250896	-	488802	489749	948		conserved hypothetical protein similar to B. subtilis YeaC	hypothetical protein	FIG022979: MoxR-like ATPases	Operon_079	General function prediction only
lmo0493	7	279	0.0250896	-	528563	530323	1761		similar to acylase	hypothetical protein	hydrolase, CocE/NonD family		General function prediction only
lmo0510	7	279	0.0250896	+	544923	545501	579		lmo0510	hypothetical protein	FIG00774638: hypothetical protein		Not in COGs
lmo0527	7	279	0.0250896	+	562789	564264	1476			transmembrane protein	membrane protein	Operon_086	Not in COGs
lmo0528	7	279	0.0250896	+	564257	565753	1497		hypothetical secreted protein	hypothetical protein	hypothetical secreted protein	Operon_086	Function unknown
lmo0538	7	279	0.0250896	+	576403	577584	1182		similar to N-acyl-L-amino acid amidohydrolase	hypothetical protein	Catalyzes the cleavage of p-aminobenzoyl-glutamate to p-aminobenzoate and glutamate, subunit A	Operon_088	General function prediction only
lmo0577	7	279	0.0250896	-	615353	615811	459		lmo0577	hypothetical protein	Integral membrane protein	Operon_093	Function unknown
lmo0578	7	279	0.0250896	-	615825	616577	753			hypothetical protein	FIG00774224: hypothetical protein	Operon_093	Function unknown
lmo0615	7	279	0.0250896	-	654608	654850	243		lmo0615	hypothetical protein	FIG00774935: hypothetical protein		Not in COGs
lmo0621	7	279	0.0250896	+	659572	660312	741			hypothetical protein	FIG00774066: hypothetical protein		General function prediction only
lmo0624	7	279	0.0250896	-	660996	661439	444			hypothetical protein	acetyltransferase, GNAT family	Operon_102	Transcription; General function prediction only;
lmo0764	7	279	0.0250896	+	789520	790509	990		similar to lipoate-protein ligase	hypothetical protein	Lipoate-protein ligase A	Operon_121	Coenzyme transport and metabolism
lmo0779	7	279	0.0250896	-	803745	804212	468		lmo0779	hypothetical protein	FIG00774734: hypothetical protein		Function unknown
lmo0853	7	279	0.0250896	+	891848	892189	342		similar to E. coli SugE protein (transmembrane chaperone)	hypothetical protein	Quaternary ammonium compound-resistance protein sugE	Operon_131	Inorganic ion transport and metabolism
lmo0858	7	279	0.0250896	-	896003	897028	1026		similar to transcription regulator lacI family	hypothetical protein	DNA-binding transcriptional regulator		Transcription
lmo0888	7	279	0.0250896	+	926511	926858	348		similar to B. subtilis YdcE protein	hypothetical protein	Programmed cell death toxin YdcE	Operon_136	Signal transduction mechanisms
lmo0936	7	279	0.0250896	+	972719	973459	741		similar to Nitroflavin-reductase	hypothetical protein	Oxygen-insensitive NADPH nitroreductase (EC 1.-.-.-)	Operon_144	Energy production and conversion
lmo0939	7	279	0.0250896	-	974229	974975	747		lmo0939	hypothetical protein	FIG00774292: hypothetical protein	Operon_145	Not in COGs
lmo0969	7	279	0.0250896	+	1000535	1001425	891		similar to ribosomal large subunit pseudouridine synthetase	hypothetical protein	Similar to ribosomal large subunit pseudouridine synthase D, Bacillus subtilis YjbO type	Operon_154	Translation
lmo1004	7	279	0.0250896	+	1035021	1036055	1035			hypothetical protein	FIG00774338: hypothetical protein	Operon_160	Function unknown
lmo1018	7	279	0.0250896	+	1047490	1048185	696		similar to E. coli copper homeostasis protein CutC	hypothetical protein	Cytoplasmic copper homeostasis protein cutC	Operon_163	Inorganic ion transport and metabolism
lmo1035	7	279	0.0250896	+	1064521	1066377	1857		similar to phosphotransferase system (PTS) beta-glucoside-specific enzyme IIABC	hypothetical protein	PTS system, beta-glucoside-specific IIB component (EC 2.7.1.69) / PTS system, beta-glucoside-specific IIC component (EC 2.7.1.69) / PTS system, beta-glucoside-specific IIA component (EC 2.7.1.69)	Operon_166	Carbohydrate transport and metabolism
lmo1040	7	279	0.0250896	-	1069821	1070492	672		similar to molybdenum ABC transporters (permease)	hypothetical protein	Molybdenum transport system permease protein ModB (TC 3.A.1.8.1)	Operon_167	Inorganic ion transport and metabolism
lmo1060	7	279	0.0250896	+	1086772	1087434	663		similar to transcription response regulator	hypothetical protein	Two-component response regulator	Operon_172	Transcription; Signal transduction mechanisms;
lmo1071	7	279	0.0250896	+	1097786	1098988	1203		similar to cell-division protein RodA and FtsW	hypothetical protein	Cell division protein FtsW		Cell cycle control, mitosis and meiosis
lmo1218	7	279	0.0250896	+	1239039	1239797	759		similar to rRNA methylase	hypothetical protein	FIG011178: rRNA methylase	Operon_189	Translation
lmo1275	7	279	0.0250896	+	1297823	1299901	2079	topA	highly similar to DNA topoisomerase I TopA; catalyzes the ATP-dependent breakage of single-stranded DNA followed by passage and rejoining, maintains net negative superhelicity	DNA topoisomerase I	DNA topoisomerase I (EC 5.99.1.2)	Operon_201	Replication, recombination and repair
lmo1281	7	279	0.0250896	+	1305390	1305758	369		similar to B. subtilis YneP protein	hypothetical protein	4-hydroxybenzoyl-CoA thioesterase family active site	Operon_203	General function prediction only
lmo1319	7	279	0.0250896	+	1345140	1346846	1707	proS	catalyzes the formation of prolyl-tRNA(Pro) from proline and tRNA(Pro)	prolyl-tRNA synthetase	Prolyl-tRNA synthetase (EC 6.1.1.15), bacterial type	Operon_209	Translation
lmo1326	7	279	0.0250896	+	1356032	1356310	279		conserved hypothetical protein similar to B. subtilis YlxP protein	hypothetical protein	YlxP-like protein	Operon_209	Function unknown
lmo1337	7	279	0.0250896	+	1364669	1366207	1539		similar to B. subtilis yqgP	hypothetical protein	Putative membrane peptidase, contains TPR repeat domain	Operon_212	General function prediction only
lmo1372	7	279	0.0250896	+	1396051	1397046	996		similar to branched-chain alpha-keto acid dehydrogenase E1 subunit (2-oxoisovalerate dehydrogenase alpha subunit)	hypothetical protein	Branched-chain alpha-keto acid dehydrogenase, E1 component, alpha subunit (EC 1.2.4.4)	Operon_219	Energy production and conversion
lmo1383	7	279	0.0250896	+	1406742	1407818	1077		catalyzes the isomerization of isopentenyl pyrophosphate to dimethylallyl diphosphate	isopentenyl pyrophosphate isomerase	Isopentenyl-diphosphate delta-isomerase, FMN-dependent (EC 5.3.3.2)	Operon_222	Energy production and conversion
lmo1392	7	279	0.0250896	+	1418803	1420095	1293		similar to putative proteases	hypothetical protein	FIG001621: Zinc protease	Operon_225	General function prediction only
lmo1405	7	279	0.0250896	+	1434661	1435209	549		similar to putative anti-terminator regulatory protein	hypothetical protein	Glycerol uptake operon antiterminator regulatory protein	Operon_228	Transcription
lmo1412	7	279	0.0250896	+	1441581	1442114	534			modulates DNA topology	DNA topology modulation protein FlaR	Operon_230	Nucleotide transport and metabolism
lmo1455	7	279	0.0250896	-	1487699	1489579	1881	dnaG		DNA primase	DNA primase (EC 2.7.7.-)	Operon_241	Replication, recombination and repair
lmo1465	7	279	0.0250896	-	1497594	1498079	486			putative metalloprotease	Metal-dependent hydrolase YbeY, involved in rRNA and/or ribosome maturation and assembly	Operon_242	General function prediction only
lmo1468	7	279	0.0250896	-	1501415	1501861	447			hypothetical protein	Transamidase GatB domain protein	Operon_243	Function unknown
lmo1476	7	279	0.0250896	-	1508988	1510145	1158	hemN	highly similar to coproporphyrinogen III oxidase; catalyzes the oxygen-independent formation of protoporphyrinogen-IX from coproporphyrinogen-III	coproporphyrinogen III oxidase	Hypothetical radical SAM family enzyme in heat shock gene cluster, similarity with CPO of BS HemN-type		Coenzyme transport and metabolism
lmo1533	7	279	0.0250896	-	1568420	1569025	606	ruvA	highly similar to Holliday junction DNA helicase (ruvA); plays an essential role in ATP-dependent branch migration of the Holliday junction	Holliday junction DNA helicase RuvA	Holliday junction DNA helicase RuvA	Operon_256	Replication, recombination and repair
lmo1563	7	279	0.0250896	-	1600356	1600958	603	coaE	catalyzes the phosphorylation of the 3'-hydroxyl group of dephosphocoenzyme A to form coenzyme A; involved in coenzyme A biosynthesis	dephospho-CoA kinase	Dephospho-CoA kinase (EC 2.7.1.24)	Operon_264	Coenzyme transport and metabolism
lmo1567	7	279	0.0250896	-	1605895	1607016	1122	citZ	highly similar to citrate synthase subunit II; catalyzes the formation of citrate from acetyl-CoA and oxaloacetate	citrate synthase	Citrate synthase (si) (EC 2.3.3.1)	Operon_265	Energy production and conversion
lmo1575	7	279	0.0250896	-	1616945	1617880	936			hypothetical protein	FIG146085: 3'-to-5' oligoribonuclease A, Bacillus type	Operon_267	General function prediction only
lmo1577	7	279	0.0250896	-	1619240	1619926	687		catalyzes the opening and hydrolysis of the beta-lactam ring of beta-lactam antibiotics such as penicillins and cephalosporins	metal-dependent hydrolase	FIG002379: metal-dependent hydrolase	Operon_267	General function prediction only
lmo1593	7	279	0.0250896	-	1635146	1636285	1140		similar to iron-sulfur cofactor synthesis protein nifS	hypothetical protein	Cysteine desulfurase (EC 2.8.1.7)	Operon_271	Amino acid transport and metabolism
lmo1605	7	279	0.0250896	-	1648511	1649854	1344	murC	similar to UDP-N-acetyl muramate-alanine ligases; Catalyzes the formation of UDP-N-acetylmuramoyl-L-alanine from UDP-N-acetylmuramate and L-alanine in peptidoglycan synthesis	UDP-N-acetylmuramate--L-alanine ligase	UDP-N-acetylmuramate--alanine ligase (EC 6.3.2.8)	Operon_273	Cell wall/membrane biogenesis
lmo1623	7	279	0.0250896	-	1665444	1666097	654			hypothetical protein	FIG00775051: hypothetical protein	Operon_278	Lipid transport and metabolism
lmo1641	7	279	0.0250896	-	1684563	1687265	2703	citB	highly similar to aconitate hydratases; Catalyzes the conversion of citrate to isocitrate	aconitate hydratase	Aconitate hydratase (EC 4.2.1.3)		Energy production and conversion
lmo1642	7	279	0.0250896	-	1687420	1688223	804		similar to putative sigma factor regulator	hypothetical protein	STAS domain protein	Operon_283	Signal transduction mechanisms
lmo1644	7	279	0.0250896	-	1688670	1691888	3219		similar to SNF2-type helicase	hypothetical protein	COG0553: Superfamily II DNA/RNA helicases, SNF2 family	Operon_283	Transcription; Replication, recombination and repair;
lmo1676	7	279	0.0250896	-	1730392	1731780	1389	menF	similar to menaquinone-specific isochorismate synthase; synthesizes isochorismate acid from chorismate	menaquinone-specific isochorismate synthase	Menaquinone-specific isochorismate synthase (EC 5.4.4.2)	Operon_289	Coenzyme transport and metabolism; Secondary metabolites biosynthesis, transport and catabolism;
lmo1689	7	279	0.0250896	-	1753845	1754942	1098		similar to A/G-specific adenine glycosylase	hypothetical protein	A/G-specific adenine glycosylase (EC 3.2.2.-)	Operon_292	Replication, recombination and repair
lmo1708	7	279	0.0250896	-	1769720	1770526	807		similar to aminoglycoside N3'-acetyltransferases	hypothetical protein	aminoglycoside N3-acetyltransferase	Operon_297	Defense/virulence mechanisms
lmo1721	7	279	0.0250896	-	1781661	1784339	2679		similar to transcriptional regulator (NifA/NtrC family)	hypothetical protein	NtrC family Transcriptional regulator, ATPase domain	Operon_299	Transcription; Signal transduction mechanisms;
lmo1723	7	279	0.0250896	-	1785841	1786614	774		lmo1723	hypothetical protein	FIG00774724: hypothetical protein	Operon_300	Not in COGs
lmo1755	7	279	0.0250896	-	1824936	1826387	1452	gatA	allows the formation of correctly charged Asn-tRNA(Asn) or Gln-tRNA(Gln) through the transamidation of misacylated Asp-tRNA(Asn) or Glu-tRNA(Gln) in organisms which lack either or both of asparaginyl-tRNA or glutaminyl-tRNA synthetases; reaction takes place in the presence of glutamine and ATP through an activated phospho-Asp-tRNA(Asn) or phospho-Glu-tRNA	aspartyl/glutamyl-tRNA amidotransferase subunit A	Aspartyl-tRNA(Asn) amidotransferase subunit A (EC 6.3.5.6) @ Glutamyl-tRNA(Gln) amidotransferase subunit A (EC 6.3.5.7)	Operon_308	Translation
lmo1794	7	279	0.0250896	-	1865922	1866308	387			hypothetical protein	FIG00774277: hypothetical protein	Operon_314	Not in COGs
lmo1795	7	279	0.0250896	-	1866336	1867070	735			hypothetical protein	Glutamine amidotransferase, class I	Operon_314	General function prediction only
lmo1810	7	279	0.0250896	-	1884096	1884665	570		negative regulator of genes involved in fatty acid and phospholipid biosynthesis for gram positive bacteria	fatty acid biosynthesis transcriptional regulator	Phosphate:acyl-ACP acyltransferase PlsX	Operon_319	Secondary metabolites biosynthesis, transport and catabolism
lmo1822	7	279	0.0250896	-	1896242	1897576	1335		similar to RNA-binding Sun protein	hypothetical protein	Ribosomal RNA small subunit methyltransferase B (EC 2.1.1.-)	Operon_322	Translation
lmo1823	7	279	0.0250896	-	1897577	1898515	939	fmt	similar to methionyl-tRNA formyltransferase	hypothetical protein	Methionyl-tRNA formyltransferase (EC 2.1.2.9)	Operon_322	Translation
lmo1844	7	279	0.0250896	-	1920436	1920900	465	lspA	highly similar to signal peptidase II; lipoprotein signal peptidase; integral membrane protein that removes signal peptides from prolipoproteins during lipoprotein biosynthesis	lipoprotein signal peptidase	Lipoprotein signal peptidase (EC 3.4.23.36)	Operon_325	Cell wall/membrane biogenesis
lmo1850	7	279	0.0250896	-	1926482	1926898	417		similar to transcriptional regulator (MarR family)	hypothetical protein	Transcriptional regulator, MarR family	Operon_327	Transcription
lmo1858	7	279	0.0250896	-	1933333	1934238	906		similar to dehydogenases and hypothetical proteins	hypothetical protein	oxidoreductase, Gfo/Idh/MocA family	Operon_330	General function prediction only
lmo1881	7	279	0.0250896	-	1954255	1955127	873		similar to 5'-3' exonuclease	hypothetical protein	DNA polymerase I (EC 2.7.7.7)		Replication, recombination and repair
lmo1891	7	279	0.0250896	+	1963852	1964457	606	recU	similar to DNA repair and homologous recombination protein; functions in homologous recombination, DNA repair, and chromosome segregation; binds preferentially to three- and four-stranded DNA intermediates; introduces specific nick sites in four-stranded DNA substrates; functions similarly to Escherichia coli RuvC	Holliday junction-specific endonuclease	Recombination protein RecU	Operon_338	General function prediction only
lmo1898	7	279	0.0250896	-	1971547	1972131	585			hypothetical protein	hyothetical protein	Operon_340	Function unknown
lmo1913	7	279	0.0250896	+	1986342	1987346	1005			hypothetical protein	Lmo1913 protein	Operon_343	Not in COGs
lmo1914	7	279	0.0250896	+	1987365	1988048	684			hypothetical protein	EAL domain protein	Operon_343	Signal transduction mechanisms
lmo1920	7	279	0.0250896	-	1995520	1996116	597			hypothetical protein	Hypothetical transmembrane protein CDS_ID OB1773		Function unknown
lmo1932	7	279	0.0250896	-	2006689	2007456	768		similar to heptaprenyl diphosphate synthase component I	hypothetical protein	Heptaprenyl diphosphate synthase component I (EC 2.5.1.30)	Operon_347	Not in COGs
lmo1979	7	279	0.0250896	+	2052233	2052664	432			hypothetical protein	DUF1694 domain-containing protein	Operon_358	Function unknown
lmo2017	7	279	0.0250896	-	2095366	2096061	696			hypothetical protein	Acid phosphatase	Operon_364	Lipid transport and metabolism
lmo2083	7	279	0.0250896	-	2160538	2161164	627		lmo2083	hypothetical protein	FIG00774914: hypothetical protein	Operon_379	Function unknown
lmo2092	7	279	0.0250896	+	2172068	2173591	1524	betL		glycine betaine transporter BetL	Glycine betaine transporter OpuD		Amino acid transport and metabolism
lmo2214	7	279	0.0250896	-	2303060	2304283	1224		similar to ABC transporter (membrane protein)	hypothetical protein	ABC transporter, permease protein EscB	Operon_403	Intracellular trafficking and secretion
lmo2226	7	279	0.0250896	-	2315948	2316742	795			hypothetical protein	FIG00774511: hypothetical protein	Operon_406	Not in COGs
lmo2245	7	279	0.0250896	-	2335468	2335860	393			hypothetical protein	glyoxalase family protein	Operon_410	Amino acid transport and metabolism
lmo2444	7	279	0.0250896	-	2510361	2514293	3933		similar to glycosidase	hypothetical protein	alpha-glucosidase		Carbohydrate transport and metabolism
lmo2471	7	279	0.0250896	-	2545487	2546503	1017		similar to NADH oxidase; catalyzes the reduction of alpha, beta-unsaturated aldehydes and ketones; reduces the nitro group nitroester and nitroaromatic compounds	NADPH dehydrogenase NamA	NADH:flavin oxidoreductase	Operon_437	Energy production and conversion
lmo2483	7	279	0.0250896	-	2558130	2559068	939		catalyzes the phosphorylation of the phosphocarrier protein HPr of the bacterial phosphotransferase system	HPr kinase/phosphorylase	HPr kinase/phosphorylase (EC 2.7.1.-) (EC 2.7.4.-)	Operon_440	Signal transduction mechanisms
lmo2524	7	279	0.0250896	-	2602249	2602683	435	fabZ	similar to hydroxymyristoyl-(acyl carrier protein) dehydratase; in Pseudomonas aeruginosa this enzyme is a trimer of dimers; essential for membrane formation; performs third step of type II fatty acid biosynthesis; catalyzes dehydration of (3R)-hydroxyacyl-ACP to trans-2-acyl-ACP	(3R)-hydroxymyristoyl-ACP dehydratase	(3R)-hydroxymyristoyl-[acyl carrier protein] dehydratase (EC 4.2.1.-)	Operon_451	Lipid transport and metabolism
lmo2542	7	279	0.0250896	-	2618577	2619428	852		similar to protoporphyrinogen oxidase	hypothetical protein	Protein-N(5)-glutamine methyltransferase PrmC, methylates polypeptide chain release factors RF1 and RF2	Operon_455	Translation
lmo2562	7	279	0.0250896	-	2642499	2642948	450		lmo2562	hypothetical protein	hypothetical fig|282458.1.peg.583 homolog	Operon_459	Function unknown
lmo2563	7	279	0.0250896	-	2643026	2643679	654			hypothetical protein	FIG004556: membrane metalloprotease		General function prediction only
lmo2652	7	279	0.0250896	-	2723786	2725852	2067		similar to transcriptional antiterminator	hypothetical protein	PTS system, IIA component		Transcription; Carbohydrate transport and metabolism; Signal transduction mechanisms;
lmo2744	7	279	0.0250896	-	2818841	2819530	690		weakly similar to transcription regulators CRP/FNR family	hypothetical protein	cyclic nucleotide-binding protein		Signal transduction mechanisms
lmo2777	7	279	0.0250896	+	2861424	2862614	1191		similar to efflux protein	hypothetical protein	drug resistance transporter, Bcr/CflA family		Carbohydrate transport and metabolism; Amino acid transport and metabolism; Inorganic ion transport and metabolism; General function prediction only;
lmo2843	7	279	0.0250896	-	2930479	2932473	1995		lmo2843	hypothetical protein	FIG00774131: hypothetical protein	Operon_515	Transcription; Amino acid transport and metabolism;
rli109	7	279	0.0250896	-	2694509	2694694	186	Srna	Mraheil et al. 2011		Wurtzel et al. 2012;Mraheil et al. 2011;
rli124	7	279	0.0250896	-	1057361	1057621	261	Srna	Wurtzel et al. 2012	rli66,	Wurtzel et al. 2012;Oliver et al. 2009;
rli130	7	279	0.0250896	-	2008753	2008871	119	Srna	Wurtzel et al. 2012		Wurtzel et al. 2012;
rli18 - rliG	7	279	0.0250896	-	2386715	2386992	278	Srna	Mandin et al. 2007	rliG,	Wurtzel et al. 2012;Toledo-Arana et al. 2009;Mraheil et al. 2011;
rli32	7	279	0.0250896	-	600604	600750	147	Srna	Toledo-Arana et al. 2009		Wurtzel et al. 2012;Toledo-Arana et al. 2009;Mraheil et al. 2011;Rfam 2012;
rli39	7	279	0.0250896	+	1179807	1179993	187	Srna	Toledo-Arana et al. 2009		Toledo-Arana et al. 2009;Oliver et al. 2009;
rli44	7	279	0.0250896	+	2039087	2039375	289	Srna	Toledo-Arana et al. 2009		Wurtzel et al. 2012;Toledo-Arana et al. 2009;Mraheil et al. 2011;Oliver et al. 2009;
rli46	7	279	0.0250896	-	2154765	2155058	294	Srna	Toledo-Arana et al. 2009		Wurtzel et al. 2012;Toledo-Arana et al. 2009;Mraheil et al. 2011;
rli6 - rliB	7	279	0.0250896	+	544238	544716	479	Srna	Mandin et al. 2007	rliB,	Wurtzel et al. 2012;Toledo-Arana et al. 2009;Rfam 2012;Oliver et al. 2009;
rli66	7	279	0.0250896	-	1057315	1057642	328	Srna	Oliver et al. 2009	rli124,	Oliver et al. 2009;Wurtzel et al. 2012;
rli78	7	279	0.0250896	+	507068	507473	406	Srna	Mraheil et al. 2011	RatA-1,	Wurtzel et al. 2012;Mraheil et al. 2011;Rfam 2012;
rli86	7	279	0.0250896	+	1272592	1272662	71	Srna	Mraheil et al. 2011		Wurtzel et al. 2012;Mraheil et al. 2011;
rli93	7	279	0.0250896	+	1641179	1641239	61	Srna	Mraheil et al. 2011		Mraheil et al. 2011;
SAM-SreF	8	279	0.0286738	-	309211	309408	198	CisReg	Johansson et al. 2009	SAM, SAM 2,	Johansson 2009;Toledo-Arana et al. 2009;Mraheil et al. 2011;Rfam 2012;
T-box-1	8	279	0.0286738	+	258548	258760	213	CisReg	KEGG DAS	T-box,	Toledo-Arana et al. 2009;Mraheil et al. 2011;
anti1079	8	279	0.0286738	-	1111718	1112017	300	ASrna	Wurtzel et al. 2012		Wurtzel et al. 2012;
anti1734	8	279	0.0286738	+	1800500	1800799	300	ASrna	Wurtzel et al. 2012		Wurtzel et al. 2012;
anti1974	8	279	0.0286738	+	2047165	2047238	74	ASrna	Mraheil et al. 2011		Mraheil et al. 2011;
anti2114	8	279	0.0286738	-	2194325	2194624	300	ASrna	Wurtzel et al. 2012		Wurtzel et al. 2012;
anti2260-2	8	279	0.0286738	+	2347675	2348065	391	ASrna	Toledo-Arana et al. 2009	anti2260, lmo2259,	Toledo-Arana et al. 2009;Mraheil et al. 2011;
anti2415	8	279	0.0286738	+	2486369	2486419	51	ASrna	Mraheil et al. 2011		Mraheil et al. 2011;
anti2717	8	279	0.0286738	+	2792160	2792459	300	ASrna	Wurtzel et al. 2012		Wurtzel et al. 2012;
lmo0003	8	279	0.0286738	+	3121	4464	1344			hypothetical protein	FIG00774723: hypothetical protein		Defense/virulence mechanisms
lmo0075	8	279	0.0286738	+	79047	79820	774		similar to carboxyphosphonoenolpyruvate phosphonomutase	hypothetical protein	Probable carboxyvinyl-carboxyphosphonate phosphorylmutase (EC 2.7.8.23)		Carbohydrate transport and metabolism
lmo0155	8	279	0.0286738	+	151839	152645	807		similar to high-affinity zinc ABC transporter (membrane protein)	hypothetical protein	Zinc ABC transporter, inner membrane permease protein ZnuB		Inorganic ion transport and metabolism
lmo0165	8	279	0.0286738	+	164756	165508	753			hypothetical protein	tRNA (adenine37-N(6))-methyltransferase TrmN6 (EC 2.1.1.223)	Operon_024	General function prediction only
lmo0172	8	279	0.0286738	-	172072	172458	387			Pseudo-gene or RefSeq provisional			Not in COGs
lmo0177	8	279	0.0286738	+	175766	177760	1995	metS	methionine--tRNA ligase; MetRS; adds methionine to tRNA(Met) with cleavage of ATP to AMP and diphosphate; some MetRS enzymes form dimers depending on a C-terminal domain that is also found in other proteins such as Trbp111 in Aquifex aeolicus and the cold-shock protein CsaA from Bacillus subtilis while others do not; four subfamilies exist based on sequence motifs and zinc content	methionyl-tRNA synthetase	Methionyl-tRNA synthetase (EC 6.1.1.10)	Operon_026	Translation; General function prediction only;
lmo0237	8	279	0.0286738	+	256983	258458	1476	gltX	highly similar to glutamyl-tRNA synthetase; Charges one glutamine molecule and pairs it to its corresponding RNA trinucleotide during protein translation	glutamyl-tRNA synthetase	Glutamyl-tRNA synthetase (EC 6.1.1.17) @ Glutamyl-tRNA(Gln) synthetase (EC 6.1.1.24)	Operon_039	Translation
lmo0252	8	279	0.0286738	+	267530	267916	387		similar to repressor (penicilinase repressor)	hypothetical protein	transcriptional regulator, putative	Operon_044	Transcription
lmo0330	8	279	0.0286738	+	356890	357705	816		similar to transposase	hypothetical protein	ISLmo1, transposase OrfB, C-terminus		Not in COGs
lmo0334	8	279	0.0286738	+	366508	367032	525		lmo0334	hypothetical protein	FIG00775087: hypothetical protein		Not in COGs
lmo0410	8	279	0.0286738	-	432143	433249	1107			Pseudo-gene or RefSeq provisional			Not in COGs
lmo0476	8	279	0.0286738	-	512291	513268	978		similar to oxetanocin A resistance protein oxrB	hypothetical protein	Deoxyguanosinetriphosphate triphosphohydrolase (EC 3.1.5.1)		General function prediction only
lmo0492	8	279	0.0286738	-	527580	528488	909		similar to transcriptional regulator (LysR family)	hypothetical protein	transcriptional regulator, LysR family		Transcription
lmo0497	8	279	0.0286738	-	532603	534111	1509		similar to sugar transferase	hypothetical protein	glycosyl transferase		Cell wall/membrane biogenesis
lmo0532	8	279	0.0286738	+	570008	570838	831		lmo0532	hypothetical protein	FIG00774364: hypothetical protein		Secondary metabolites biosynthesis, transport and catabolism; General function prediction only;
lmo0534	8	279	0.0286738	+	571204	572559	1356			hypothetical protein	FIG00774743: hypothetical protein	Operon_087	Function unknown
lmo0571	8	279	0.0286738	-	608184	608480	297		similar to methyltransferase	hypothetical protein	methylated-DNA--protein-cysteine methyltransferase		Replication, recombination and repair
lmo0575	8	279	0.0286738	+	612678	613406	729		similar to transcription regulator GntR family	hypothetical protein	Transcriptional regulator, GntR family	Operon_092	Transcription
lmo0616	8	279	0.0286738	+	654957	656708	1752			glycerophosphoryl diester phosphodiesterase	Glycerophosphoryl diester phosphodiesterase (EC 3.1.4.46)		Energy production and conversion
lmo0623	8	279	0.0286738	+	660692	660958	267		lmo0623	hypothetical protein	FIG00774188: hypothetical protein	Operon_101	Not in COGs
lmo0656	8	279	0.0286738	-	697634	698197	564			hypothetical protein	FIG00774201: hypothetical protein		Function unknown
lmo0749	8	279	0.0286738	+	777493	777699	207		lmo0749	hypothetical protein	Transcriptional regulator, Cro/CI family	Operon_118	Transcription
lmo0762	8	279	0.0286738	+	787320	788576	1257		similar to ATP/GTP-binding protein	hypothetical protein	GTP-binding protein related to HflX	Operon_121	General function prediction only
lmo0773	8	279	0.0286738	-	798828	799817	990		similar to alcohol dehydrogenase	hypothetical protein	Alcohol dehydrogenase (EC 1.1.1.1)		Energy production and conversion; General function prediction only;
lmo0774	8	279	0.0286738	+	799996	800925	930			hypothetical protein	Transcription regulator [contains diacylglycerol kinase catalytic domain]		Lipid transport and metabolism; General function prediction only;
lmo0775	8	279	0.0286738	+	800965	801297	333		lmo0775	hypothetical protein	FIG00774607: hypothetical protein		Not in COGs
lmo0831	8	279	0.0286738	-	861731	862642	912		lmo0831	hypothetical protein	FIG00774061: hypothetical protein		General function prediction only
lmo0840	8	279	0.0286738	-	871940	872410	471		lmo0840	hypothetical protein	Transcriptional regulator, MarR family		Transcription
lmo0846	8	279	0.0286738	+	884170	885270	1101		similar to excinuclease ABC, chain C (UvrC)	hypothetical protein	Excinuclease ABC subunit C		Replication, recombination and repair
lmo0851	8	279	0.0286738	+	890439	891197	759		lmo0851	hypothetical protein	FIG00774037: hypothetical protein		Not in COGs
lmo0886	8	279	0.0286738	+	924917	926023	1107	dal	similar to alanine racemase	hypothetical protein	Alanine racemase (EC 5.1.1.1)	Operon_135	Cell wall/membrane biogenesis
lmo0892	8	279	0.0286738	+	928738	929742	1005	rsbU	highly similar to serine phosphatase RsbU	hypothetical protein	Serine phosphatase RsbU, regulator of sigma subunit	Operon_136	Transcription; Signal transduction mechanisms;
lmo0940	8	279	0.0286738	-	975071	976033	963		lmo0940	hypothetical protein	FIG00775436: hypothetical protein	Operon_146	Not in COGs
lmo0967	8	279	0.0286738	+	999022	999690	669		similar to B. subtilis YjbM protein	hypothetical protein	GTP pyrophosphokinase (EC 2.7.6.5)	Operon_154	Function unknown
lmo0984	8	279	0.0286738	+	1015153	1015608	456		weakly similar to two-component response regulator	hypothetical protein	FIG00774165: hypothetical protein		Transcription; Signal transduction mechanisms;
lmo1025	8	279	0.0286738	+	1053426	1054277	852		lmo1025	hypothetical protein	FIG00774689: hypothetical protein	Operon_164	Function unknown
lmo1030	8	279	0.0286738	-	1058580	1059608	1029		similar to transcriptional regulator, LacI family	hypothetical protein	Unknown pentose utilization regulator, LacI family		Transcription
lmo1065	8	279	0.0286738	-	1092255	1092869	615		similar to B. subtilis YktB protein	hypothetical protein	FIG00774309: hypothetical protein	Operon_173	Function unknown
lmo1072	8	279	0.0286738	+	1099266	1102706	3441	pycA	highly similar to pyruvate carboxylase; biotin-containing enzyme that catalyzes a two step carboxylation of pyruvate to oxaloacetate	pyruvate carboxylase	Pyruvate carboxyl transferase (EC 6.4.1.1)		Energy production and conversion
lmo1077	8	279	0.0286738	+	1107975	1109663	1689		similar to teichoic acid biosynthesis protein B	hypothetical protein	Putative polyribitolphosphotransferase		Cell wall/membrane biogenesis
lmo1092	8	279	0.0286738	+	1126704	1128194	1491		conserved hypothetical protein, similar to B. subtilis YueK protein; catalyzes the formation of 5-phospho-alpha-D-ribose 1-diphosphate and nicotinate from nicotinate D-ribonucleotide and diphosphate	nicotinate phosphoribosyltransferase	Nicotinate phosphoribosyltransferase (EC 2.4.2.11)	Operon_178	Coenzyme transport and metabolism
lmo1223	8	279	0.0286738	+	1244669	1245370	702		similar to ABC transporter, ATP-binding proteins	hypothetical protein	ABC transporter ATP-binding protein YvcR	Operon_191	Defense/virulence mechanisms
lmo1224	8	279	0.0286738	+	1245384	1248794	3411		similar to different proteins	hypothetical protein	ABC transporter permease protein	Operon_191	Defense/virulence mechanisms
lmo1246	8	279	0.0286738	+	1270849	1272261	1413		similar to ATP-dependent RNA helicase (DEAD motif)	hypothetical protein	ATP-dependent RNA helicase YxiN	Operon_196	Replication, recombination and repair; Transcription; Translation;
lmo1258	8	279	0.0286738	+	1282473	1283393	921		lmo1258	hypothetical protein	Lysophospholipase (EC 3.1.1.5); Monoglyceride lipase (EC 3.1.1.23); putative		Lipid transport and metabolism
lmo1291	8	279	0.0286738	-	1317596	1319464	1869		similar to acyltransferase (to B. subtilis YrhL protein)	hypothetical protein	Acyltransferase		Lipid transport and metabolism
lmo1329	8	279	0.0286738	+	1357753	1358697	945	ribC	highly similar to riboflavin kinase and FAD synthase	hypothetical protein	Riboflavin kinase (EC 2.7.1.26) / FMN adenylyltransferase (EC 2.7.7.2)	Operon_210	Coenzyme transport and metabolism
lmo1351	8	279	0.0286738	-	1376968	1377348	381		lmo1351	hypothetical protein	Rhodanese-like domain protein	Operon_214	Inorganic ion transport and metabolism
lmo1359	8	279	0.0286738	+	1383007	1383393	387	nusB	similar to transcription termination protein (NusB); Regulates rRNA biosynthesis by transcriptional antitermination	transcription antitermination protein NusB	Transcription termination protein NusB	Operon_216	Transcription
lmo1379	8	279	0.0286738	-	1404714	1405541	828		similar to B. subtilis SpoIIIJ protein; involved in biogenesis of membrane proteins; Firmicutes specific proteins are shorter than other bacterial counterparts and have a signal peptide and lipid attachment site	OxaA-like protein precursor	Inner membrane protein translocase component YidC, OxaA protein	Operon_221	Intracellular trafficking and secretion
lmo1387	8	279	0.0286738	-	1412455	1413294	840		similar to pyrroline-5-carboxylate reductase; catalyzes the formation of L-proline from pyrroline-5-carboxylate	pyrroline-5-carboxylate reductase	Pyrroline-5-carboxylate reductase (EC 1.5.1.2), ProG-like		Amino acid transport and metabolism
lmo1404	8	279	0.0286738	+	1432839	1434644	1806	mutL	This protein is involved in the repair of mismatches in DNA. It is required for dam-dependent methyl-directed DNA mismatch repair. Promotes the formation of a stable complex between two or more DNA-binding proteins in an ATP-dependent manner without itself being part of a final effector complex	DNA mismatch repair protein	DNA mismatch repair protein MutL	Operon_228	Replication, recombination and repair
lmo1443	8	279	0.0286738	+	1476642	1476968	327		lmo1443	hypothetical protein	FIG00774780: hypothetical protein	Operon_237	Function unknown
lmo1461	8	279	0.0286738	+	1495221	1495850	630		lmo1461	hypothetical protein	FIG00774553: hypothetical protein		Not in COGs
lmo1470	8	279	0.0286738	-	1502252	1503019	768		in Escherichia coli RsmE methylates the N3 position of the U1498 base in 16S rRNA; cells lacking this function can grow, but are outcompeted by wild-type; SAM-dependent m(3)U1498 methyltransferase	16S ribosomal RNA methyltransferase RsmE	Ribosomal RNA small subunit methyltransferase E (EC 2.1.1.-)	Operon_244	Function unknown
lmo1477	8	279	0.0286738	-	1510234	1511262	1029		similar to oxidoreductase	hypothetical protein	FIG01108282: hypothetical protein		Cell wall/membrane biogenesis; Carbohydrate transport and metabolism;
lmo1501	8	279	0.0286738	-	1531398	1531700	303			hypothetical protein	Ortholog of S. aureus MRSA252 (BX571856) SAR1694	Operon_248	Function unknown
lmo1507	8	279	0.0286738	+	1537815	1538501	687		similar to two-component response regulators	hypothetical protein	DNA-binding response regulator, OmpR family	Operon_249	Transcription; Signal transduction mechanisms;
lmo1527	8	279	0.0286738	-	1561978	1564242	2265		similar to protein-export membrane protein SecDF; part of the preprotein secretory system; forms a complex with protein YajC; SecDFyajC stimulates the proton motive force-driven protein translocation, seems to modulate the cycling of SecA by stabilizing its membrane-inserted state and appears to be required for the release of mature proteins from the extracytoplasmic side of the membrane; in some…	bifunctional preprotein translocase subunit SecD/SecF	Protein-export membrane protein SecD (TC 3.A.5.1.1) / Protein-export membrane protein SecF (TC 3.A.5.1.1)	Operon_255	Intracellular trafficking and secretion
lmo1531	8	279	0.0286738	-	1566365	1567393	1029	queA	similar to S-adenosylmethionine:tRNA ribosyltransferase-isomerase; Synthesizes oQ from preQ1 in a single S-adenosylmethionine-requiring step	S-adenosylmethionine:tRNA ribosyltransferase-isomerase	S-adenosylmethionine:tRNA ribosyltransferase-isomerase (EC 5.-.-.-)	Operon_256	Translation
lmo1564	8	279	0.0286738	-	1600975	1601796	822	mutM	highly similar to formamidopyrimidine-DNA glycosylases; Involved in base excision repair of DNA damaged by oxidation or by mutagenic agents. Acts as DNA glycosylase that recognizes and removes damaged bases	formamidopyrimidine-DNA glycosylase	Formamidopyrimidine-DNA glycosylase (EC 3.2.2.23)	Operon_264	Replication, recombination and repair
lmo1581	8	279	0.0286738	-	1623099	1624292	1194	ackA	highly similar to acetate kinase; AckA utilizes acetate and can acetylate CheY which increases signal strength during flagellar rotation; utilizes magnesium and ATP; also involved in conversion of acetate to aceyl-CoA	acetate kinase	Acetate kinase (EC 2.7.2.1)	Operon_268	Energy production and conversion
lmo1620	8	279	0.0286738	-	1662570	1663982	1413		similar to Xaa-His dipeptidase; divalent metal ion-dependent extracellular dipeptidase; able to hydrolyze a broad range of dipeptides but no tri-, tetra-, or larger oligopeptides; differences in the amino acid specificity of the cleavage site varies between species; similar to succinyl-diaminopimelate desuccinylases	dipeptidase PepV	Acetylornithine deacetylase/Succinyl-diaminopimelate desuccinylase and related deacylases	Operon_277	Amino acid transport and metabolism
lmo1624	8	279	0.0286738	-	1666107	1667720	1614		similar to putative transporters	hypothetical protein	Membrane protein involved in the export of O-antigen, teichoic acid lipoteichoic acids	Operon_278	General function prediction only
lmo1647	8	279	0.0286738	+	1696280	1696888	609		similar to 1-acylglycerol-3-phosphate O-acyltransferases	hypothetical protein	1-acyl-sn-glycerol-3-phosphate acyltransferase (EC 2.3.1.51)		Lipid transport and metabolism
lmo1693	8	279	0.0286738	-	1756864	1757673	810	recX	Regulatory protein recX; binds RecA and inhibits RecA-mediated DNA strand exchange and ATP hydrolysis and coprotease activities	recombination regulator RecX	Regulatory protein recX		General function prediction only
lmo1697	8	279	0.0286738	+	1762200	1763165	966		similar to putative transmembrane proteins	hypothetical protein	cation efflux family protein		Inorganic ion transport and metabolism
lmo1709	8	279	0.0286738	-	1770648	1771406	759		similar to methionine aminopeptidases; catalyzes the removal of N-terminal amino acids from peptides and arylamides; generally Co(II) however activity has been shown for some methionine aminopeptidases with Zn, Fe, or Mn	methionine aminopeptidase	Methionine aminopeptidase (EC 3.4.11.18)	Operon_297	Translation
lmo1774	8	279	0.0286738	-	1846355	1847479	1125	purK	With PurE catalyzes the conversion of aminoimidazole ribonucleotide to carboxyaminoimidazole ribonucleotide in the de novo purine nucleotide biosynthetic pathway	phosphoribosylaminoimidazole carboxylase ATPase subunit	Phosphoribosylaminoimidazole carboxylase ATPase subunit (EC 4.1.1.21)	Operon_310	Nucleotide transport and metabolism
lmo1807	8	279	0.0286738	-	1881381	1882124	744		similar to 3-ketoacyl-acyl carrier protein reductase	hypothetical protein	3-oxoacyl-[acyl-carrier protein] reductase (EC 1.1.1.100)	Operon_319	Lipid transport and metabolism; Secondary metabolites biosynthesis, transport and catabolism; General function prediction only;
lmo1809	8	279	0.0286738	-	1883062	1884075	1014	plsX	similar to plsX protein involved in fatty acid/phospholipid synthesis; involved in acylation of glycerol-3-phosphate to form 1-acyl-glycerol-3 phosphate for use in phospholipid biosynthesis; functions with PlsY	putative glycerol-3-phosphate acyltransferase PlsX	Phosphate:acyl-ACP acyltransferase PlsX	Operon_319	Lipid transport and metabolism
lmo1815	8	279	0.0286738	-	1890288	1890653	366			hypothetical protein	FIG001802: Putative alkaline-shock protein	Operon_321	Function unknown
lmo1851	8	279	0.0286738	-	1926935	1928425	1491		similar to carboxy-terminal processing proteinase	hypothetical protein	Carboxyl-terminal protease (EC 3.4.21.102)	Operon_327	Cell wall/membrane biogenesis
lmo1868	8	279	0.0286738	-	1942687	1943064	378			hypothetical protein	Lactoylglutathione lyase	Operon_332	Amino acid transport and metabolism
lmo1874	8	279	0.0286738	-	1947914	1948858	945	thyA	similar to thymidylate synthase; ThyA; catalyzes formation of dTMP and 7,8-dihydrofolate from 5,10-methylenetetrahydrofolate and dUMP; involved in deoxyribonucleotide biosynthesis; there are 2 copies in some Bacilli, one of which appears to be phage-derived	thymidylate synthase	Thymidylate synthase (EC 2.1.1.45)	Operon_333	Nucleotide transport and metabolism
lmo1878	8	279	0.0286738	-	1952721	1953149	429		similar o transcriptional regulators; involved in manganese homeostasis; activates the transcription of the mntABCD operon	manganese transport transcriptional regulator	Mn-dependent transcriptional regulator MntR	Operon_334	Transcription
lmo1950	8	279	0.0286738	-	2024799	2025395	597			hypothetical protein	Segregation and condensation protein B	Operon_351	Transcription
lmo2062	8	279	0.0286738	-	2143109	2144734	1626		similar to copper export proteins	hypothetical protein	Copper resistance protein D	Operon_373	Inorganic ion transport and metabolism; General function prediction only;
lmo2072	8	279	0.0286738	-	2150786	2151433	648		similar to a putative DNA binding proteins; modulates transcription in response to the NADH/NAD(+) redox state	redox-sensing transcriptional repressor Rex	Redox-sensitive transcriptional regulator (AT-rich DNA-binding protein)		General function prediction only
lmo2117	8	279	0.0286738	+	2197267	2197728	462			hypothetical protein	acetyltransferase, GNAT family		Transcription; General function prediction only;
lmo2128	8	279	0.0286738	-	2211280	2212245	966		similar to transcription regulator, LacI family	hypothetical protein	Maltose operon transcriptional repressor MalR, LacI family		Transcription
lmo2143	8	279	0.0286738	+	2227412	2229154	1743		weakly similar to mannose-6-phosphate isomerase	hypothetical protein	mannose-6-phosphate isomerase, class I		Carbohydrate transport and metabolism
lmo2168	8	279	0.0286738	+	2250431	2250820	390		similar to glyoxalase I	hypothetical protein	Lactoylglutathione lyase (EC 4.4.1.5)	Operon_395	Amino acid transport and metabolism
lmo2216	8	279	0.0286738	+	2305180	2305602	423		similar to histidine triad (HIT) protein	hypothetical protein	Histidine triad (HIT) nucleotide-binding protein, similarity with At5g48545 and yeast YDL125C (HNT1)	Operon_404	Nucleotide transport and metabolism; Carbohydrate transport and metabolism; General function prediction only;
lmo2242	8	279	0.0286738	-	2333375	2333857	483		similar to O6-methylguanine-DNA methyltransferase	hypothetical protein	Methylated-DNA--protein-cysteine methyltransferase (EC 2.1.1.63)		Replication, recombination and repair
lmo2244	8	279	0.0286738	+	2334586	2335455	870		similar to putative ribosomal large subunit pseudouridine synthase	hypothetical protein	Similar to ribosomal large subunit pseudouridine synthase D, Bacillus subtilis YhcT type	Operon_409	Translation
lmo2253	8	279	0.0286738	-	2343056	2343685	630		similar to phosphoglucomutase	hypothetical protein	hydrolase, haloacid dehalogenase-like family		General function prediction only
lmo2404	8	279	0.0286738	+	2477385	2478224	840			hypothetical protein	FIG00774214: hypothetical protein	Operon_429	General function prediction only
lmo2405	8	279	0.0286738	+	2478225	2478590	366		lmo2405	hypothetical protein	FIG00774730: hypothetical protein	Operon_429	Function unknown
lmo2430	8	279	0.0286738	-	2499169	2500179	1011		similar to B. subtilis ferrichrome ABC transporter (permease) FhuG	hypothetical protein	ABC-type Fe3+-siderophore transport system, permease component		Inorganic ion transport and metabolism
lmo2452	8	279	0.0286738	-	2524168	2524911	744		similar to carboxylesterase	hypothetical protein	Carboxylesterase (EC 3.1.1.1)	Operon_434	General function prediction only
lmo2500	8	279	0.0286738	-	2575061	2576836	1776	phoR		two-component sensor histidine kinase	Phosphate regulon sensor protein PhoR (SphS) (EC 2.7.13.3)	Operon_444	Signal transduction mechanisms
lmo2510	8	279	0.0286738	-	2587300	2589813	2514	secA	functions in protein export; can interact with acidic membrane phospholipids and the SecYEG protein complex; binds to preproteins; binds to ATP and undergoes a conformational change to promote membrane insertion of SecA/bound preprotein; ATP hydrolysis appears to drive release of the preprotein from SecA and deinsertion of SecA from the membrane; additional proteins SecD/F/YajC aid SecA recycling…	preprotein translocase subunit SecA	Protein export cytoplasm protein SecA ATPase RNA helicase (TC 3.A.5.1.1)		Intracellular trafficking and secretion
lmo2540	8	279	0.0286738	-	2616835	2617242	408		similar to phosphatases	hypothetical protein	Low molecular weight protein tyrosine phosphatase (EC 3.1.3.48)	Operon_454	Signal transduction mechanisms
lmo2553	8	279	0.0286738	-	2629208	2630278	1071			hypothetical protein	Integral membrane protein LafC, accessory function in glycolipid and LTA synthesis	Operon_458	Function unknown
lmo2604	8	279	0.0286738	-	2690371	2691465	1095		lmo2604	hypothetical protein	FIG00775033: hypothetical protein		Not in COGs
lmo2643	8	279	0.0286738	-	2716408	2717394	987		lmo2643	hypothetical protein	FIG00774025: hypothetical protein	Operon_473	Not in COGs
lmo2768	8	279	0.0286738	-	2848406	2849536	1131		hypothetical membrane protein	hypothetical protein	membrane protein	Operon_504	Not in COGs
lmo2802	8	279	0.0286738	-	2887499	2888215	717	gidB	glucose-inhibited division protein B; SAM-dependent methyltransferase; methylates the N7 position of guanosine in position 527 of 16S rRNA	16S rRNA methyltransferase GidB	rRNA small subunit 7-methylguanosine (m7G) methyltransferase GidB		Cell wall/membrane biogenesis
lmo2854	8	279	0.0286738	-	2942216	2943079	864		highly similar to B. subtilis SpoIIIJ protein	hypothetical protein	Inner membrane protein translocase component YidC, short form OxaI-like	Operon_517	Intracellular trafficking and secretion
rli101	8	279	0.0286738	-	2452913	2452994	82	Srna	Mraheil et al. 2011		Wurtzel et al. 2012;Mraheil et al. 2011;
rli104	8	279	0.0286738	-	2505181	2505340	160	Srna	Mraheil et al. 2011		Mraheil et al. 2011;
rli133	8	279	0.0286738	-	2145524	2145648	125	Srna	Wurtzel et al. 2012		Wurtzel et al. 2012;
rli145	8	279	0.0286738	-	2794580	2794741	162	Srna	Wurtzel et al. 2012		Wurtzel et al. 2012;
rli148 - sbrB	8	279	0.0286738	+	1275554	1275719	166	Srna	Oliver et al. 2009	sbrB,	Oliver et al. 2009;
rli26	8	279	0.0286738	-	388590	388707	118	Srna	Toledo-Arana et al. 2009		Wurtzel et al. 2012;Toledo-Arana et al. 2009;Rfam 2012;
rli7 - LhrC-5	8	279	0.0286738	+	981621	981731	111	Srna	Christiansen et al. 2006	LhrC-5,	Wurtzel et al. 2012;Toledo-Arana et al. 2009;Mraheil et al. 2011;Rfam 2012;
rli81	8	279	0.0286738	+	905685	905801	117	Srna	Mraheil et al. 2011		Wurtzel et al. 2012;Mraheil et al. 2011;
T-box-15	9	279	0.0322581	-	2823255	2823477	223	CisReg	Rfam	T-box, T-box 12,	Toledo-Arana et al. 2009;Mraheil et al. 2011;Rfam 2012;
anti0172-rli23	9	279	0.0322581	+	172186	172485	300	ASrna	Wurtzel et al. 2012		Wurtzel et al. 2012;
anti0977-2	9	279	0.0322581	+	1008851	1008902	52	ASrna	Mraheil et al. 2011	anti0977,	Mraheil et al. 2011;
anti2271	9	279	0.0322581	+	2360820	2360930	111	ASrna	Mraheil et al. 2011		Mraheil et al. 2011;
anti2530	9	279	0.0322581	+	2608022	2608077	56	ASrna	Mraheil et al. 2011		Mraheil et al. 2011;
lmo0006	9	279	0.0322581	+	6030	7970	1941	gyrB		DNA gyrase subunit B	DNA gyrase subunit B (EC 5.99.1.3)	Operon_002	Replication, recombination and repair
lmo0020	9	279	0.0322581	+	24194	24934	741		similar to transcriptional regulator (GntR family)	hypothetical protein	transcriptional regulator, GntR family	Operon_006	Transcription
lmo0112	9	279	0.0322581	-	119740	120435	696		weakly similar to transcription regulators, Fnr/Crp family	hypothetical protein	FIG00774366: hypothetical protein		Not in COGs
lmo0187	9	279	0.0322581	+	192018	192593	576		similar to B. subtilis YabF protein	hypothetical protein	Ribonuclease M5 (EC 3.1.26.8)	Operon_027	Replication, recombination and repair
lmo0192	9	279	0.0322581	+	195793	196611	819		similar to PurR, transcription repressor of purine operon of B. subtilis	pur operon repressor	PurR: transcription regulator associated with purine metabolism		Nucleotide transport and metabolism
lmo0256	9	279	0.0322581	+	270372	270977	606			hypothetical protein	Ribosomal RNA small subunit methyltransferase C (EC 2.1.1.52)		Translation
lmo0338	9	279	0.0322581	+	369377	369757	381		lmo0338	hypothetical protein	FIG00774512: hypothetical protein	Operon_056	Not in COGs
lmo0391	9	279	0.0322581	+	414928	415227	300		lmo0391	hypothetical protein	FIG00774566: hypothetical protein	Operon_067	Posttranslational modification, protein turnover, chaperones
lmo0453	9	279	0.0322581	-	487649	488797	1149			hypothetical protein	FIG002343: hypothetical protein	Operon_079	General function prediction only
lmo0455	9	279	0.0322581	+	489905	491500	1596			hypothetical protein	Regulator of polyketide synthase expression		Signal transduction mechanisms; Secondary metabolites biosynthesis, transport and catabolism;
lmo0463	9	279	0.0322581	+	501312	501617	306		lmo0463	hypothetical protein	Putative peptidoglycan bound protein (LPXTG motif) Lmo0463 homolog		Not in COGs
lmo0488	9	279	0.0322581	-	522628	523521	894		similar to transcriptional regulator (LysR family)	hypothetical protein	transcriptional regulator, LysR family		Transcription
lmo0511	9	279	0.0322581	+	545609	546289	681			hypothetical protein	glutamine amidotransferase, class I		Nucleotide transport and metabolism
lmo0516	9	279	0.0322581	-	549916	551346	1431		similar to Bacillus anthracis encapsulation protein CapA	hypothetical protein	Capsule biosynthesis protein capA		Cell wall/membrane biogenesis
lmo0537	9	279	0.0322581	+	575166	576437	1272		similar to N-carbamyl-L-amino acid amidohydrolase; allantoate amidohydrolase and N-carbamoyl-L-amino acid amidohydrolase are very similar; the allantoate amidohydrolase from Escherichia coli forms a dimer and binds zinc ions for catalytic activity and catalyzes the conversion of allantoate to (S)-ureidoglycolate and ammonia; carbamoyl amidohydrolase from Bacillus sp. converts N-carbamoyl amino ac…	allantoate amidohydrolase	N-carbamoyl-L-amino acid hydrolase (EC 3.5.1.87)	Operon_088	Amino acid transport and metabolism
lmo0594	9	279	0.0322581	-	635317	636423	1107	metX	similar to homoserine O-acetyltransferase; Catalyzes the conversion of acetyl-CoA and L-homoserine to CoA and O-acetyl-L-homoserine	homoserine O-acetyltransferase	Homoserine O-acetyltransferase (EC 2.3.1.31)	Operon_096	Amino acid transport and metabolism
lmo0603	9	279	0.0322581	-	642962	643348	387		lmo0603	hypothetical protein	FIG00774465: hypothetical protein		Not in COGs
lmo0666	9	279	0.0322581	+	703961	704338	378			hypothetical protein	COG2363	Operon_108	Function unknown
lmo0756	9	279	0.0322581	+	781896	782801	906		Similar to ABC transporter (ATP-binding protein)	hypothetical protein	ABC transporter, ATP-binding protein	Operon_119	Defense/virulence mechanisms
lmo0804	9	279	0.0322581	-	833117	833587	471		lmo0804	hypothetical protein	FIG00774197: hypothetical protein	Operon_126	Not in COGs
lmo0885	9	279	0.0322581	+	924542	924898	357	acpS	similar to holo-acyl-carrier protein synthase; Catalyzes the formation of holo-ACP, which mediates the essential transfer of acyl fatty acid intermediates during the biosynthesis of fatty acids and lipids	4'-phosphopantetheinyl transferase	Holo-[acyl-carrier protein] synthase (EC 2.7.8.7)	Operon_135	Lipid transport and metabolism
lmo0889	9	279	0.0322581	+	927110	927946	837	RsbR	highly similar to positive regulator of sigma-B activity	hypothetical protein	RsbR, positive regulator of sigma-B	Operon_136	Signal transduction mechanisms
lmo0902	9	279	0.0322581	+	939106	939819	714		similar to transcription regulator (GntR family)	hypothetical protein	Transcriptional regulator, GntR family		Transcription
lmo0933	9	279	0.0322581	-	969549	970496	948		similar to sugar transferase	hypothetical protein	Glycosyltransferase	Operon_143	Cell wall/membrane biogenesis
lmo0950	9	279	0.0322581	-	984823	985722	900		lmo0950	hypothetical protein	Cell surface hydrolase, membrane-bound	Operon_148	General function prediction only
lmo0964	9	279	0.0322581	-	996739	997557	819		similar to B. subtilis YjbH protein	hypothetical protein	YjbH-like, GTP pyrophosphokinase domain		Secondary metabolites biosynthesis, transport and catabolism
lmo0975	9	279	0.0322581	+	1006959	1007633	675		similar to ribose 5-phosphate isomerase; Catalyzes D-ribose 5-phosphate --> D-ribulose 5-phosphate in the nonoxidative branch of the pentose phosphate pathway	ribose-5-phosphate isomerase A	Ribose 5-phosphate isomerase A (EC 5.3.1.6)		Carbohydrate transport and metabolism
lmo0981	9	279	0.0322581	-	1011860	1013335	1476		similar to efflux transporter	hypothetical protein	drug resistance transporter, EmrB/QacA family		Carbohydrate transport and metabolism; Amino acid transport and metabolism; Inorganic ion transport and metabolism; General function prediction only;
lmo0983	9	279	0.0322581	+	1014540	1015019	480		similar to glutathione peroxidase	hypothetical protein	Glutathione peroxidase (EC 1.11.1.9)	Operon_157	Posttranslational modification, protein turnover, chaperones
lmo1003	9	279	0.0322581	+	1033190	1034908	1719			phosphotransferase system enzyme I	Phosphoenolpyruvate-protein phosphotransferase of PTS system (EC 2.7.3.9)	Operon_159	Carbohydrate transport and metabolism
lmo1083	9	279	0.0322581	+	1117093	1118079	987		similar to dTDP-D-glucose 4,6-dehydratase	hypothetical protein	dTDP-glucose 4,6-dehydratase (EC 4.2.1.46)	Operon_175	Cell wall/membrane biogenesis
lmo1100	9	279	0.0322581	-	1134472	1136595	2124	cadA		cadmium resistance protein	Cadmium-transporting ATPase (EC 3.6.3.3)		Inorganic ion transport and metabolism
lmo1116	9	279	0.0322581	+	1153010	1153783	774		similar to regulatory proteins	hypothetical protein	Transcriptional regulator, AraC family	Operon_180	Transcription
lmo1119	9	279	0.0322581	-	1156384	1157241	858		similar to methylases	hypothetical protein	DNA-methyltransferase	Operon_181	Replication, recombination and repair
lmo1135	9	279	0.0322581	+	1168390	1169541	1152		lmo1135	hypothetical protein	FIG00774886: hypothetical protein	Operon_184	Not in COGs
lmo1227	9	279	0.0322581	+	1252667	1253341	675		similar to uracil-DNA glycosylase; Excises uracil residues from the DNA which can arise as a result of misincorporation of dUMP residues by DNA polymerase or due to deamination of cytosine	uracil-DNA glycosylase	Uracil-DNA glycosylase, family 1		Replication, recombination and repair
lmo1228	9	279	0.0322581	-	1253379	1254305	927	rnhC	similar to B. subtilis ribonuclease HIII; An endonuclease that specifically degrades the RNA strand of RNA-DNA hybrids	ribonuclease HIII	Ribonuclease HIII (EC 3.1.26.4)		Replication, recombination and repair
lmo1243	9	279	0.0322581	-	1269262	1269669	408		lmo1243	hypothetical protein	PhnB protein; putative DNA binding 3-demethylubiquinone-9 3-methyltransferase domain protein	Operon_195	Function unknown
lmo1247	9	279	0.0322581	+	1272286	1272549	264		lmo1247	hypothetical protein	FIG00774866: hypothetical protein	Operon_196	Not in COGs
lmo1268	9	279	0.0322581	+	1291710	1292969	1260	clpX	binds and unfolds substrates as part of the ClpXP protease	ATP-dependent protease ATP-binding subunit ClpX	ATP-dependent Clp protease ATP-binding subunit ClpX	Operon_199	Posttranslational modification, protein turnover, chaperones
lmo1274	9	279	0.0322581	+	1296691	1297551	861		similar to polypeptide deformylase, similar to B. subtilis Smf protein	hypothetical protein	Rossmann fold nucleotide-binding protein Smf possibly involved in DNA uptake		Replication, recombination and repair; Intracellular trafficking and secretion;
lmo1286	9	279	0.0322581	+	1308351	1310318	1968	parE	highly similar to DNA gyrase-like protein (subunit B); decatenates newly replicated chromosomal DNA and relaxes positive and negative DNA supercoiling	DNA topoisomerase IV subunit B	Topoisomerase IV subunit B (EC 5.99.1.-)	Operon_204	Replication, recombination and repair
lmo1294	9	279	0.0322581	+	1322410	1323327	918	miaA	similar to tRNA isopentenylpyrophosphate transferase; IPP transferase; isopentenyltransferase; involved in tRNA modification; in Escherichia coli this enzyme catalyzes the addition of a delta2-isopentenyl group from dimethylallyl diphosphate to the N6-nitrogen of adenosine adjacent to the anticodon of tRNA species that read codons starting with uracil; further tRNA modifications may occur; mutati…	tRNA delta(2)-isopentenylpyrophosphate transferase	tRNA delta(2)-isopentenylpyrophosphate transferase (EC 2.5.1.8)		Translation
lmo1308	9	279	0.0322581	-	1335179	1335910	732		weakly similar to arginine N-methyltransferases	hypothetical protein	Ubiquinone/menaquinone biosynthesis methyltransferase UBIE (EC 2.1.1.-)	Operon_207	Secondary metabolites biosynthesis, transport and catabolism; General function prediction only;
lmo1316	9	279	0.0322581	+	1341879	1342667	789	cdsA	similar to phosphatidate cytidylyltransferase (CDP-diglyceride synthase)	hypothetical protein	Phosphatidate cytidylyltransferase (EC 2.7.7.41)	Operon_209	Lipid transport and metabolism
lmo1339	9	279	0.0322581	+	1366457	1367425	969		similar to glucose kinase	hypothetical protein	Glucokinase (EC 2.7.1.2)	Operon_212	Transcription; Carbohydrate transport and metabolism;
lmo1393	9	279	0.0322581	+	1420076	1421362	1287		similar to putative protease	hypothetical protein	FIG009210: peptidase, M16 family	Operon_225	General function prediction only
lmo1395	9	279	0.0322581	+	1422236	1423165	930			hypothetical protein	Transcriptional regulator in cluster with unspecified monosaccharide ABC transport system	Operon_226	Function unknown
lmo1436	9	279	0.0322581	-	1468221	1469432	1212		similar to aspartokinase I (alpha and beta subunits); catalyzes the formation of 4-phospho-L-aspartate from L-aspartate and ATP; diaminopimelate sensitive	aspartate kinase I	Aspartokinase (EC 2.7.2.4)	Operon_236	Amino acid transport and metabolism
lmo1441	9	279	0.0322581	+	1474802	1475908	1107	ispG	similar to putative peptidoglycan acetylation protein; catalyzes the conversion of 2C-methyl-D-erythritol 2,4-cyclodiphosphate into 4-hydroxy-3-methyl-2-en-1-yl diphosphate; involved in isoprenoid synthesis	4-hydroxy-3-methylbut-2-en-1-yl diphosphate synthase	1-hydroxy-2-methyl-2-(E)-butenyl 4-diphosphate synthase (EC 1.17.7.1)	Operon_237	Lipid transport and metabolism
lmo1463	9	279	0.0322581	-	1496801	1497196	396		similar to cytidine deaminase	hypothetical protein	Cytidine deaminase (EC 3.5.4.5)	Operon_242	Nucleotide transport and metabolism
lmo1485	9	279	0.0322581	-	1518950	1519681	732			hypothetical protein	FIG145533: Methyltransferase (EC 2.1.1.-)		Secondary metabolites biosynthesis, transport and catabolism; General function prediction only;
lmo1490	9	279	0.0322581	-	1521533	1522354	822		similar to shikimate 5-dehydrogenase (AroD)	hypothetical protein	Shikimate 5-dehydrogenase I alpha (EC 1.1.1.25)	Operon_245	Amino acid transport and metabolism
lmo1491	9	279	0.0322581	-	1522374	1523474	1101		in Bacillus subtilis this enzyme appears to be involved in 30S ribosomal RNA subunit biogenesis	GTP-binding protein YqeH	GTP-binding protein YqeH, required for biogenesis of 30S ribosome subunit	Operon_245	General function prediction only
lmo1499	9	279	0.0322581	-	1529454	1530524	1071			hypothetical protein	FIG004453: protein YceG like	Operon_247	General function prediction only
lmo1508	9	279	0.0322581	+	1538498	1539937	1440		similar to two-component sensor histidine kinase	hypothetical protein	Sensor protein basS/pmrB (EC 2.7.3.-)	Operon_249	Signal transduction mechanisms
lmo1524	9	279	0.0322581	-	1558570	1559091	522	apt	similar to adenine phosphoribosyltransferase; catalyzes a salvage reaction resulting in the formation of AMP which is metabolically less costly than a de novo synthesis	adenine phosphoribosyltransferase	Adenine phosphoribosyltransferase (EC 2.4.2.7)	Operon_254	Nucleotide transport and metabolism
lmo1535	9	279	0.0322581	-	1570154	1570879	726			hypothetical protein	FIG000859: hypothetical protein YebC	Operon_256	Function unknown
lmo1537	9	279	0.0322581	-	1571905	1573194	1290	obgE	conserved GTP binding protein; essential GTPase; exhibits high exchange rate for GTP/GDP; associates with 50S ribosomal subunit; involved in regulation of chromosomal replication	GTPase ObgE	GTP-binding protein Obg	Operon_257	General function prediction only
lmo1558	9	279	0.0322581	-	1594535	1595119	585	engB	Probable GTP-binding protein engB; binds guanine nucleotides; in Escherichia coli depletion results in defective cell division and filamentation; in Bacillus subtilis this gene is essential	ribosome biogenesis GTP-binding protein YsxC	GTP-binding protein EngB		General function prediction only
lmo1574	9	279	0.0322581	-	1613497	1616823	3327	dnaE	highly similar to DNA polymerase III (alpha subunit) DnaE	hypothetical protein	DNA polymerase III alpha subunit (EC 2.7.7.7)		Replication, recombination and repair
lmo1585	9	279	0.0322581	-	1626620	1627633	1014		similar to proteases	hypothetical protein	Protease IV (EC 3.4.21.-)	Operon_269	Posttranslational modification, protein turnover, chaperones; Intracellular trafficking and secretion;
lmo1599	9	279	0.0322581	-	1642865	1643872	1008	ccpA		catabolite control protein A	Catabolite control protein A		Transcription
lmo1610	9	279	0.0322581	-	1654691	1654909	219			hypothetical protein	FIG00774415: hypothetical protein	Operon_274	Not in COGs
lmo1675	9	279	0.0322581	-	1728653	1730395	1743	menD	similar to 2-succinyl-6-hydroxy-2,4-cyclohexadiene-1-carboxylate synthase / 2-oxoglutarate decarboxylase; SEPHCHC synthase; forms 5-enolpyruvoyl-6-hydroxy-2-succinyl-cyclohex-3-ene-1-carboxylate from 2-oxoglutarate and isochorismate in menaquinone biosynthesis	2-succinyl-5-enolpyruvyl-6-hydroxy-3-cyclohexene-1-carboxylate synthase	2-succinyl-5-enolpyruvyl-6-hydroxy-3-cyclohexene-1-carboxylic-acid synthase (EC 2.2.1.9)	Operon_289	Coenzyme transport and metabolism
lmo1692	9	279	0.0322581	-	1756629	1756862	234		lmo1692	hypothetical protein	FIG00775106: hypothetical protein	Operon_293	Not in COGs
lmo1712	9	279	0.0322581	+	1773514	1774773	1260		similar to multidrug resistance protein, integral membrane protein	hypothetical protein	FIG00774890: hypothetical protein	Operon_298	Carbohydrate transport and metabolism; Amino acid transport and metabolism; Inorganic ion transport and metabolism; General function prediction only;
lmo1725	9	279	0.0322581	-	1787280	1787648	369		similar to transcriptional regulator (GntR family)	hypothetical protein	Transcriptional regulator, GntR family	Operon_300	Transcription
lmo1741	9	279	0.0322581	-	1810157	1811197	1041		similar to two-component sensor histidine kinase	hypothetical protein	Two-component sensor histidine kinase BceS	Operon_306	Signal transduction mechanisms
lmo1744	9	279	0.0322581	-	1813457	1814332	876			hypothetical protein	Isoflavone_redu, Isoflavone reductase	Operon_306	Cell wall/membrane biogenesis; Carbohydrate transport and metabolism;
lmo1761	9	279	0.0322581	+	1833125	1834480	1356		similar to putative sodium-dependent transporter	hypothetical protein	sodium-dependent transporter		General function prediction only
lmo1772	9	279	0.0322581	-	1844250	1844963	714	purC	catalyzes the formation of (S)-2-(5-amino-1-(5-phospho-D-ribosyl)imidazole-4-carboxamido)succinate from 5-amino-1-(5-phospho-D-ribosyl)imidazole-4-carboxylate and L-aspartate in purine biosynthesis; SAICAR synthase	phosphoribosylaminoimidazole-succinocarboxamide synthase	Phosphoribosylaminoimidazole-succinocarboxamide synthase (EC 6.3.2.6)	Operon_310	Nucleotide transport and metabolism
lmo1778	9	279	0.0322581	+	1854748	1855521	774		similar to ABC transporter (ATP-binding protein)	hypothetical protein	ABC transporter, ATP-binding protein	Operon_311	Inorganic ion transport and metabolism
lmo1782	9	279	0.0322581	+	1857856	1858611	756		similar to 3'-exo-deoxyribonuclease exoA	hypothetical protein	Exodeoxyribonuclease III (EC 3.1.11.2)		Replication, recombination and repair
lmo1788	9	279	0.0322581	+	1862459	1862893	435		similar to transcription regulator	hypothetical protein	Transcriptional regulator, MerR family	Operon_313	Transcription
lmo1791	9	279	0.0322581	-	1864248	1864637	390		lmo1791	hypothetical protein	FIG00774452: hypothetical protein	Operon_314	Not in COGs
lmo1803	9	279	0.0322581	-	1875574	1876560	987		similar to FtsY of E. coli and SRP receptor alpha-subunit	hypothetical protein	Signal recognition particle receptor protein FtsY (=alpha subunit) (TC 3.A.5.1.1)	Operon_318	Intracellular trafficking and secretion
lmo1854	9	279	0.0322581	-	1931026	1931319	294			hypothetical protein	FIG00774268: hypothetical protein	Operon_328	Function unknown
lmo1889	9	279	0.0322581	-	1962698	1963243	546			hypothetical protein	FIG005686: hypothetical protein	Operon_337	Function unknown
lmo1892	9	279	0.0322581	+	1964489	1966972	2484	pbpA	similar to penicillin-binding protein 2A	hypothetical protein	Multimodular transpeptidase-transglycosylase (EC 2.4.1.129) (EC 3.4.-.-) / Penicillin-binding protein 1A/1B (PBP1)	Operon_338	Cell wall/membrane biogenesis
lmo1899	9	279	0.0322581	-	1972176	1974962	2787	dinG	similar to ATP-dependent helicases; unwinds DNA	bifunctional ATP-dependent DNA helicase/DNA polymerase III subunit epsilon	DinG family ATP-dependent helicase YoaA		Transcription; Replication, recombination and repair;
lmo1994	9	279	0.0322581	-	2067887	2068897	1011		similar to transcription regulators (LacI family)	hypothetical protein	Transcriptional regulator, LacI family		Transcription
lmo1996	9	279	0.0322581	-	2069710	2070657	948		similar to transcription repressor of dra/nupC/pdp operon DeoR	hypothetical protein	Deoxyribonucleoside regulator DeoR (transcriptional repressor)		Transcription
lmo2029	9	279	0.0322581	-	2110909	2111199	291			hypothetical protein	Cell division protein YlmG/Ycf19 (putative), YggT family	Operon_366	Function unknown
lmo2035	9	279	0.0322581	-	2116216	2117307	1092	murG	similar to peptidoglycan synthesis enzymes, putative phospho-N-acetylmuramoyl-pentapeptide-transferase; UDP-N-acetylglucosamine--N-acetylmuramyl-(pentapeptide) pyrophosphoryl-undecaprenol N-acetylglucosamine transferase; involved in cell wall formation; inner membrane-associated; last step of peptidoglycan synthesis	undecaprenyldiphospho-muramoylpentapeptide beta-N- acetylglucosaminyltransferase	UDP-N-acetylglucosamine--N-acetylmuramyl-(pentapeptide) pyrophosphoryl-undecaprenol N-acetylglucosamine transferase (EC 2.4.1.227)	Operon_367	Cell wall/membrane biogenesis
lmo2039	9	279	0.0322581	-	2121483	2123738	2256	pbpB	similar to penicillin-binding protein 2B	hypothetical protein	penicillin-binding protein	Operon_368	Cell wall/membrane biogenesis
lmo2045	9	279	0.0322581	-	2128806	2129192	387		lmo2045	hypothetical protein		Operon_369	Not in COGs
lmo2081	9	279	0.0322581	-	2159697	2160053	357		may be involved in chromosome condensation; overexpression in Escherichia coli protects against decondensation by camphor; overexpressing the protein results in an increase in supercoiling	camphor resistance protein CrcB	Protein crcB homolog 1	Operon_379	Cell cycle control, mitosis and meiosis
lmo2109	9	279	0.0322581	+	2189605	2190402	798		similar to hydrolase	hypothetical protein	hydrolase, alpha/beta fold family	Operon_384	General function prediction only
lmo2113	9	279	0.0322581	+	2192693	2193448	756			putative heme peroxidase	Hemoprotein HemQ, essential component of heme biosynthetic pathway in Gram-positive bacteria	Operon_386	Function unknown
lmo2164	9	279	0.0322581	-	2247050	2247928	879		similar to transcriptional regulator (AraC/XylS family)	hypothetical protein	Transcriptional regulator, AraC family		Transcription
lmo2169	9	279	0.0322581	+	2250846	2251004	159		lmo2169	hypothetical protein	FIG00774182: hypothetical protein	Operon_395	Not in COGs
lmo2220	9	279	0.0322581	-	2307755	2308696	942		similar to S. aureus Cbf1 protein; catalyzes the exonucleic cleavage of mRNA yielding nucleioside 5'-phosphates	3'-5' exoribonuclease YhaM	CMP-binding-factor 1	Operon_405	General function prediction only
lmo2222	9	279	0.0322581	-	2311461	2312696	1236			hypothetical protein	DNA double-strand break repair protein Mre11	Operon_405	Replication, recombination and repair
lmo2229	9	279	0.0322581	-	2317950	2320094	2145		similar to penicillin-binding protein	hypothetical protein	Multimodular transpeptidase-transglycosylase (EC 2.4.1.129) (EC 3.4.-.-)		Cell wall/membrane biogenesis
lmo2365	9	279	0.0322581	-	2435023	2436141	1119		similar to S. pyogenes RofA regulatory protein	hypothetical protein	Listeria RofA-like transcriptional regulator	Operon_423	Transcription; Carbohydrate transport and metabolism;
lmo2375	9	279	0.0322581	-	2451840	2452235	396		lmo2375	hypothetical protein	FIG00774641: hypothetical protein		Not in COGs
lmo2417	9	279	0.0322581	-	2488379	2489209	831		conserved lipoprotein (putative ABC transporter binding protein)	hypothetical protein	Methionine ABC transporter substrate-binding protein	Operon_431	Inorganic ion transport and metabolism
lmo2462	9	279	0.0322581	-	2535342	2536268	927		similar to dipeptidases	hypothetical protein	dipeptidase		Amino acid transport and metabolism
lmo2476	9	279	0.0322581	-	2551234	2552295	1062		similar to aldose 1-epimerase (mutarotase)	hypothetical protein	Aldose 1-epimerase (EC 5.1.3.3)	Operon_438	Carbohydrate transport and metabolism
lmo2526	9	279	0.0322581	-	2603863	2605155	1293	murA	adds enolpyruvyl to UDP-N-acetylglucosamine as a component of cell wall formation; gram-positive bacteria have 2 copies of MurA which are active	UDP-N-acetylglucosamine 1-carboxyvinyltransferase	UDP-N-acetylglucosamine 1-carboxyvinyltransferase (EC 2.5.1.7)		Cell wall/membrane biogenesis
lmo2538	9	279	0.0322581	-	2614692	2615321	630	upp	highly similar to uracil phosphoribosyltransferase; Catalyzes the formation of uracil and 5-phospho-alpha-D-ribosy 1-diphosphate from UMP and diphosphate	uracil phosphoribosyltransferase	Uracil phosphoribosyltransferase (EC 2.4.2.9)	Operon_453	Nucleotide transport and metabolism
lmo2557	9	279	0.0322581	-	2633930	2634850	921		similar to YegS from E. coli	putative lipid kinase	Transcription regulator [contains diacylglycerol kinase catalytic domain]		Lipid transport and metabolism; General function prediction only;
lmo2577	9	279	0.0322581	-	2658024	2658851	828			hypothetical protein	Cof-like hydrolase, HAD-superfamily, subfamily IIB		General function prediction only
lmo2583	9	279	0.0322581	-	2663619	2664296	678		similar to two-component response regulator	hypothetical protein	Two-component response regulator colocalized with HrtAB transporter	Operon_464	Transcription; Signal transduction mechanisms;
lmo2635	9	279	0.0322581	-	2707235	2708194	960		weakly similar to E. coli MenA protein; catalyzes the formation of dimethylmenaquinone from 1,4-dihydroxy-2-naphthoate and octaprenyl diphosphate	1,4-dihydroxy-2-naphthoate octaprenyltransferase	Putative prenyltransferase, contains 1,4-dihydroxy-2-naphthoate octaprenyltransferase domain	Operon_471	Coenzyme transport and metabolism
lmo2699	9	279	0.0322581	+	2774684	2775523	840		similar to conserved hypothetical protein	hypothetical protein	Cof-like hydrolase	Operon_486	General function prediction only
lmo2747	9	279	0.0322581	-	2821912	2823195	1284	serS	catalyzes a two-step reaction, first charging a serine molecule by linking its carboxyl group to the alpha-phosphate of ATP, followed by transfer of the aminoacyl-adenylate to its tRNA	seryl-tRNA synthetase	Seryl-tRNA synthetase (EC 6.1.1.11)	Operon_498	Translation
lmo2770	9	279	0.0322581	+	2850620	2852950	2331		similar to gamma-glutamylcysteine synthetase (for the N_terminal part) and to cyanophycin synthetase (C-terminal part); Synthesizes glutathione from L-glutamate and L-cysteine via gamma-L-glutamyl-L-cysteine	bifunctional glutamate--cysteine ligase/glutathione synthetase	Glutathione biosynthesis bifunctional protein gshF (EC 6.3.2.2)(EC 6.3.2.3)		Cell wall/membrane biogenesis; Coenzyme transport and metabolism;
lmo2832	9	279	0.0322581	-	2918048	2919169	1122			hypothetical protein	Glycerate kinase (EC 2.7.1.31)	Operon_514	Carbohydrate transport and metabolism
rli1 - LhrC-1	9	279	0.0322581	+	231884	231994	111	Srna	Christiansen et al. 2006	LhrC-1,	Wurtzel et al. 2012;Toledo-Arana et al. 2009;Mraheil et al. 2011;Rfam 2012;
rli114	9	279	0.0322581	-	2857252	2857320	69	Srna	Mraheil et al. 2011		Wurtzel et al. 2012;Mraheil et al. 2011;
rli134	9	279	0.0322581	-	2151510	2151605	96	Srna	Wurtzel et al. 2012		Wurtzel et al. 2012;
rli138	9	279	0.0322581	+	2321818	2322026	209	Srna	Wurtzel et al. 2012		Wurtzel et al. 2012;
rli2 - LhrC-2	9	279	0.0322581	+	232086	232197	112	Srna	Christiansen et al. 2006	LhrC-2,	Wurtzel et al. 2012;Toledo-Arana et al. 2009;Mraheil et al. 2011;Rfam 2012;
rli23	9	279	0.0322581	+	172171	172268	98	Srna	Toledo-Arana et al. 2009	rli23-1,	Toledo-Arana et al. 2009;Rfam 2012;
rli24	9	279	0.0322581	+	271014	271201	188	Srna	Toledo-Arana et al. 2009		Mraheil et al. 2011;Toledo-Arana et al. 2009;Wurtzel et al. 2012;Rfam 2012;Oliver et al. 2009;
rli28-2	9	279	0.0322581	+	2039064	2039248	185	Srna	Toledo-Arana et al. 2009		Rfam 2012;
rli3 - LhrC-3	9	279	0.0322581	+	232289	232400	112	Srna	Christiansen et al. 2006	LhrC-3,	Wurtzel et al. 2012;Toledo-Arana et al. 2009;Mraheil et al. 2011;Rfam 2012;
rli34	9	279	0.0322581	-	802948	803031	84	Srna	Toledo-Arana et al. 2009	rli34-2,	Toledo-Arana et al. 2009;Rfam 2012;
rli36	9	279	0.0322581	-	859412	859521	110	Srna	Toledo-Arana et al. 2009		Wurtzel et al. 2012;Toledo-Arana et al. 2009;Rfam 2012;
rli55	9	279	0.0322581	+	1198108	1198561	454	Srna	Toledo-Arana et al. 2009		Wurtzel et al. 2012;Mraheil et al. 2011;Toledo-Arana et al. 2009;
rli56	9	279	0.0322581	+	1199848	1199937	90	Srna	Toledo-Arana et al. 2009		Wurtzel et al. 2012;Mraheil et al. 2011;Toledo-Arana et al. 2009;Rfam 2012;
rli63	9	279	0.0322581	-	2612921	2613300	380	Srna	Toledo-Arana et al. 2009		Wurtzel et al. 2012;Toledo-Arana et al. 2009;Mraheil et al. 2011;
rli87	9	279	0.0322581	+	1301287	1301551	265	Srna	Mraheil et al. 2011		Wurtzel et al. 2012;Mraheil et al. 2011;
rli98	9	279	0.0322581	+	2361329	2361581	253	Srna	Mraheil et al. 2011		Wurtzel et al. 2012;Mraheil et al. 2011;
AdoCbl_riboswitch	10	279	0.0358423	+	1198103	1198252	150	CisReg	Rfam		Rfam 2012;
L10	10	279	0.0358423	+	266232	266375	144	CisReg	Rfam	L10_leader,	Toledo-Arana et al. 2009;Mraheil et al. 2011;Rfam 2012;
SAM-SreE	10	279	0.0358423	+	882759	882927	169	CisReg	Johansson et al. 2009	SAM, SAM 4,	Johansson 2009;Toledo-Arana et al. 2009;Mraheil et al. 2011;Rfam 2012;
T-box-4	10	279	0.0358423	-	1553972	1554200	229	CisReg	Rfam	T-box, T-box 3,	Toledo-Arana et al. 2009;Mraheil et al. 2011;Mraheil et al. 2011-2;Rfam 2012;
TPP-1	10	279	0.0358423	+	340086	340191	106	CisReg	Rfam	TPP, TPP 1, TPP1,	Toledo-Arana et al. 2009;Mraheil et al. 2011;Rfam 2012;
TPP-2	10	279	0.0358423	-	1461163	1461273	111	CisReg	Rfam	TPP, TPP 2,	Toledo-Arana et al. 2009;Mraheil et al. 2011;Rfam 2012;
anti1278	10	279	0.0358423	-	1302614	1302913	300	ASrna	Wurtzel et al. 2012		Wurtzel et al. 2012;
anti1479	10	279	0.0358423	+	1513590	1513639	50	ASrna	Mraheil et al. 2011		Mraheil et al. 2011;
anti2394-2	10	279	0.0358423	+	2468058	2468751	694	ASrna	Toledo-Arana et al. 2009	anti2394, anti2394-RNA2,	Toledo-Arana et al. 2009;Wurtzel et al. 2012;
lmo0008	10	279	0.0358423	+	10728	12242	1515		similar to cardiolipin synthase	hypothetical protein	Cardiolipin synthetase (EC 2.7.8.-)	Operon_003	Lipid transport and metabolism
lmo0078	10	279	0.0358423	+	81661	82617	957		similar to phosphoglycerate dehydrogenase	hypothetical protein	Glyoxylate reductase (EC 1.1.1.79) / Glyoxylate reductase (EC 1.1.1.26) / Hydroxypyruvate reductase (EC 1.1.1.81)		Energy production and conversion; Coenzyme transport and metabolism; General function prediction only;
lmo0103	10	279	0.0358423	+	108624	109256	633		similar to NADH oxidase	hypothetical protein	NADH dehydrogenase (EC 1.6.99.3)		Energy production and conversion
lmo0157	10	279	0.0358423	+	153608	155947	2340		similar to ATP dependent helicase	hypothetical protein	DinG family ATP-dependent helicase CPE1197	Operon_023	Transcription; Replication, recombination and repair;
lmo0173	10	279	0.0358423	-	172410	172931	522			Pseudo-gene or RefSeq provisional			Not in COGs
lmo0225	10	279	0.0358423	+	233491	233865	375	folA	highly similar to dihydroneopterin aldolase	hypothetical protein	Dihydroneopterin aldolase (EC 4.1.2.25)	Operon_037	Coenzyme transport and metabolism
lmo0286	10	279	0.0358423	+	309538	310719	1182		similar to aminotransferase; produces methionine from 2-keto-4-methylthiobutyrate and glutamine in vitro; mutations do not affect methionine salvage in vivo however	transaminase	Glutamine-dependent 2-keto-4-methylthiobutyrate transaminase		Amino acid transport and metabolism
lmo0296	10	279	0.0358423	+	321490	322128	639		lmo0296	hypothetical protein	membrane protein		Not in COGs
lmo0339	10	279	0.0358423	+	370032	370403	372		weakly similar to inorganic pyrophosphatase	hypothetical protein	Inorganic pyrophosphatase	Operon_057	Energy production and conversion
lmo0371	10	279	0.0358423	-	397340	398053	714		similar to transcription regulator (GntR family)	hypothetical protein	Transcriptional regulator, GntR family		Transcription
lmo0392	10	279	0.0358423	+	415224	416168	945		highly similar to B. subtilis YqfA protein	hypothetical protein	DUF1432 domain-containing protein	Operon_067	Function unknown
lmo0395	10	279	0.0358423	+	417535	417960	426		weakly similar to blasticidin S-acetyltransferase	hypothetical protein	acetyltransferase, GNAT family		Transcription; General function prediction only;
lmo0417	10	279	0.0358423	+	439214	439624	411		lmo0417	hypothetical protein	FIG00774627: hypothetical protein		Not in COGs
lmo0441	10	279	0.0358423	-	470122	472158	2037		similar to penicillin-binding protein (D-alanyl-D-alanine carboxypeptidase)	hypothetical protein	Cell division protein FtsI [Peptidoglycan synthetase] (EC 2.4.1.129)		Cell wall/membrane biogenesis
lmo0466	10	279	0.0358423	+	502899	504629	1731		lmo0466	hypothetical protein	Lmo0466 protein	Operon_081	Not in COGs
lmo0529	10	279	0.0358423	+	565764	567014	1251		conserved hypothetical protein similar to putative glucosaminyltransferase	hypothetical protein	glycosyl transferase, group 2 family protein	Operon_086	Cell wall/membrane biogenesis
lmo0533	10	279	0.0358423	+	570916	571185	270		ACT domain-containing protein	hypothetical protein	ACT domain protein	Operon_087	Signal transduction mechanisms
lmo0540	10	279	0.0358423	+	578886	580079	1194		similar to penicillin-binding protein	hypothetical protein	penicillin-binding protein, putative		Defense/virulence mechanisms
lmo0586	10	279	0.0358423	+	625463	626488	1026		lmo0586	hypothetical protein	cell surface protein precursor		Not in COGs
lmo0609	10	279	0.0358423	+	649520	649819	300		similar to E. coli phage shock protein E	hypothetical protein	Rhodanese-like domain protein		Inorganic ion transport and metabolism
lmo0620	10	279	0.0358423	+	659083	659475	393		lmo0620	hypothetical protein	FIG00774170: hypothetical protein		General function prediction only
lmo0626	10	279	0.0358423	-	662257	663936	1680			hypothetical protein	FIG00774350: hypothetical protein		Not in COGs
lmo0665	10	279	0.0358423	+	703688	703951	264		lmo0665	hypothetical protein	FIG00774267: hypothetical protein	Operon_108	Not in COGs
lmo0729	10	279	0.0358423	+	759479	759958	480		lmo0729	hypothetical protein	FIG00774776: hypothetical protein	Operon_115	Not in COGs
lmo0734	10	279	0.0358423	-	764465	765469	1005		similar to transcriptional regulator (LacI family)	hypothetical protein	Transcriptional regulator of D-allose utilization, LacI family		Transcription
lmo0758	10	279	0.0358423	+	783901	784788	888		lmo0758	hypothetical protein	Glyoxalase in BtlB locus	Operon_120	Amino acid transport and metabolism
lmo0812	10	279	0.0358423	+	839520	840062	543		lmo0812	hypothetical protein	GTP pyrophosphokinase (EC 2.7.6.5)		Transcription; Signal transduction mechanisms;
lmo0844	10	279	0.0358423	+	882328	882705	378			hypothetical protein	Endoribonuclease L-PSP		Translation
lmo0845	10	279	0.0358423	+	882962	884065	1104		similar to B. subtilis YxjH and YxjG proteins	hypothetical protein	Methionine synthase II (cobalamin-independent)		Amino acid transport and metabolism
lmo0857	10	279	0.0358423	+	895278	895991	714		similar to carboxylesterase	hypothetical protein	hydrolase, alpha/beta fold family	Operon_132	General function prediction only
lmo0890	10	279	0.0358423	+	927952	928308	357	rsbS	highly similar to negative regulation of sigma-B activity	hypothetical protein	RsbS, negative regulator of sigma-B	Operon_136	Signal transduction mechanisms
lmo0896	10	279	0.0358423	+	931451	932050	600	rsbX		indirect negative regulation of sigma B dependant gene expression (serine phosphatase)	hypothetical protein	Operon_136	Not in COGs
lmo0904	10	279	0.0358423	+	940810	941484	675		lmo0904	hypothetical protein	FIG00774158: hypothetical protein		Not in COGs
lmo0920	10	279	0.0358423	+	957724	958764	1041		similar to B. subtilis YcgR protein	hypothetical protein	possible permease	Operon_140	General function prediction only
lmo0921	10	279	0.0358423	+	958783	959622	840		similar to B. subtilis YcgQ protein	hypothetical protein	ABC transporter, substrate-binding protein	Operon_140	Function unknown
lmo0925	10	279	0.0358423	+	961469	962584	1116			hypothetical protein	ABC transporter, permease protein	Operon_141	Defense/virulence mechanisms
lmo0928	10	279	0.0358423	+	965513	966136	624		similar to 3-methyladenine DNA glycosylase; responsible for recognizing base lesions in the genome and initiating base excision DNA repair	3-methyladenine DNA glycosylase	DNA-3-methyladenine glycosylase II (EC 3.2.2.21)		Replication, recombination and repair
lmo0941	10	279	0.0358423	-	976065	977039	975		lmo0941	hypothetical protein	FIG00774281: hypothetical protein	Operon_146	Not in COGs
lmo0942	10	279	0.0358423	-	977051	978856	1806		similar to heat shock protein HtpG	HSP90 family protein	Chaperone protein HtpG	Operon_146	Posttranslational modification, protein turnover, chaperones
lmo0963	10	279	0.0358423	+	995790	996704	915		similar to putative heat shock protein HtpX, Listeria epitope LemB; putative metalloprotease	heat shock protein HtpX	Heat shock protein HtpX (EC 3.4.24.-)	Operon_152	Posttranslational modification, protein turnover, chaperones
lmo0990	10	279	0.0358423	+	1020022	1021383	1362			hypothetical protein	Multi antimicrobial extrusion protein (Na(+)/drug antiporter), MATE family of MDR efflux pumps		Defense/virulence mechanisms
lmo0996	10	279	0.0358423	+	1026376	1026855	480		similar to methylated-DNA-protein-cystein methyltransferase	hypothetical protein	Methylated-DNA--protein-cysteine methyltransferase (EC 2.1.1.63)		Replication, recombination and repair
lmo1012	10	279	0.0358423	+	1041446	1042561	1116		similar to N-acyl-L-amino acid amidohydrolases	hypothetical protein	N-acetyl-L,L-diaminopimelate deacetylase (EC 3.5.1.47)	Operon_161	General function prediction only
lmo1033	10	279	0.0358423	+	1062108	1063064	957		similar to transketolase	hypothetical protein	Transketolase, C-terminal section (EC 2.2.1.1)	Operon_166	Carbohydrate transport and metabolism
lmo1117	10	279	0.0358423	+	1153848	1154204	357		lmo1117	hypothetical protein	Glyoxalase family protein	Operon_180	Amino acid transport and metabolism
lmo1136	10	279	0.0358423	+	1170002	1171621	1620		similar to internalin, putative peptidoglycan bound protein (LPXTG motif)	hypothetical protein	Internalin-like protein (LPXTG motif) Lmo1136 homolog		Function unknown
lmo1170	10	279	0.0358423	+	1197172	1198047	876		similar to Salmonella enterica PduX protein	hypothetical protein	Threonine kinase in B12 biosynthesis	Operon_185	Secondary metabolites biosynthesis, transport and catabolism
lmo1222	10	279	0.0358423	+	1242100	1244508	2409	pheT	catalyzes a two-step reaction, first charging a phenylalanine molecule by linking its carboxyl group to the alpha-phosphate of ATP, followed by transfer of the aminoacyl-adenylate to its tRNA; forms a tetramer of alpha(2)beta(2); binds two magnesium ions per tetramer; type 2 subfamily	phenylalanyl-tRNA synthetase subunit beta	Phenylalanyl-tRNA synthetase beta chain (EC 6.1.1.20)	Operon_190	Translation; General function prediction only;
lmo1225	10	279	0.0358423	+	1248892	1249344	453		similar to transcriptional regulator (MarR family).	hypothetical protein	transcriptional regulator, MarR family	Operon_192	Transcription
lmo1232	10	279	0.0358423	+	1257092	1259449	2358		similar to MutS protein (MutS2); MutS2; MutS-II; involved in blocking homologous and homeologous recombination; has ATPase activity stimulated by recombination intermediates; inhibits DNA strand exchange	recombination and DNA strand exchange inhibitor protein	Recombination inhibitory protein MutS2	Operon_193	Replication, recombination and repair
lmo1267	10	279	0.0358423	+	1290241	1291524	1284	tig	Tig; RopA; peptidyl-prolyl cis/trans isomerase; promotes folding of newly synthesized proteins; binds ribosomal 50S subunit; forms a homodimer	trigger factor	Cell division trigger factor (EC 5.2.1.8)	Operon_199	Posttranslational modification, protein turnover, chaperones
lmo1285	10	279	0.0358423	+	1307763	1308170	408		conserved hypothetical protein, similar to B. subtilis YneT protein	hypothetical protein	Succinyl-CoA synthetase, alpha subunit-related enzymes	Operon_204	General function prediction only
lmo1321	10	279	0.0358423	+	1351467	1351934	468		conserved hypothetical protein, similar to B. subtilis YlxS protein; in Streptococcus pneumoniae this gene was found to be essential; structure determination of the Streptococcus protein shows that it is similar to a number of other proteins	hypothetical protein	FIG000325: clustered with transcription termination protein NusA	Operon_209	Function unknown
lmo1332	10	279	0.0358423	-	1361564	1362604	1041		Probable GTPase engC 2	hypothetical protein	Probable GTPase related to EngC		General function prediction only
lmo1385	10	279	0.0358423	+	1409070	1409996	927			hypothetical protein	hypothetical protein	Operon_223	Function unknown
lmo1410	10	279	0.0358423	+	1440748	1441296	549		lmo1410	hypothetical protein	FIG00774516: hypothetical protein	Operon_230	Not in COGs
lmo1429	10	279	0.0358423	-	1460534	1461094	561			hypothetical protein	Substrate-specific component ThiT of thiamin ECF transporter		Function unknown
lmo1438	10	279	0.0358423	-	1470685	1472850	2166		similar to penicillin-binding protein	hypothetical protein	Cell division protein FtsI [Peptidoglycan synthetase] (EC 2.4.1.129) / Transpeptidase, Penicillin binding protein transpeptidase domain		Cell wall/membrane biogenesis
lmo1466	10	279	0.0358423	-	1498096	1500252	2157			hypothetical protein	Membrane protein containing HD superfamily hydrolase domain, YQFF ortholog	Operon_242	General function prediction only
lmo1479	10	279	0.0358423	-	1511858	1513684	1827	lepA	highly similar to GTP-binding protein LepA; binds to the ribosome on the universally-conserved alpha-sarcin loop	GTP-binding protein LepA	Translation elongation factor LepA		Cell wall/membrane biogenesis
lmo1486	10	279	0.0358423	-	1519736	1520092	357		lmo1486	hypothetical protein	Iojap protein		Function unknown
lmo1548	10	279	0.0358423	-	1581777	1582790	1014	mreB	similar to cell-shape determining protein MreB; functions in MreBCD complex in some organisms	rod shape-determining protein MreB	Rod shape-determining protein MreB	Operon_261	Cell cycle control, mitosis and meiosis
lmo1554	10	279	0.0358423	-	1590477	1591451	975	hemB	highly similar to delta-aminolevulinic acid dehydratases (porphobilinogen synthase); catalyzes the formation of porphobilinogen from 5-aminolevulinate	delta-aminolevulinic acid dehydratase	Porphobilinogen synthase (EC 4.2.1.24)	Operon_263	Coenzyme transport and metabolism
lmo1570	10	279	0.0358423	-	1608166	1609923	1758	pykA	highly similar to pyruvate kinases; catalyzes the formation of phosphoenolpyruvate from pyruvate	pyruvate kinase	Pyruvate kinase (EC 2.7.1.40)		Carbohydrate transport and metabolism; Signal transduction mechanisms;
lmo1614	10	279	0.0358423	-	1656903	1657754	852			hypothetical protein	CDS_ID OB2240		General function prediction only
lmo1616	10	279	0.0358423	-	1658466	1659248	783			hypothetical protein	aminoglycoside phosphotransferase family protein	Operon_275	Cell wall/membrane biogenesis
lmo1617	10	279	0.0358423	-	1659457	1660926	1470		similar to multidrug-efflux transporter	hypothetical protein	Membrane component of multidrug resistance system	Operon_276	Carbohydrate transport and metabolism; Amino acid transport and metabolism; Inorganic ion transport and metabolism; General function prediction only;
lmo1621	10	279	0.0358423	-	1664057	1664470	414		weakly similar to E. coli MutT protein (dGTP pyrophosphohydrolase	hypothetical protein	MutT/nudix family protein	Operon_277	Replication, recombination and repair; General function prediction only;
lmo1626	10	279	0.0358423	-	1669529	1669966	438		lmo1626	hypothetical protein	FIG00774419: hypothetical protein	Operon_279	Not in COGs
lmo1645	10	279	0.0358423	-	1691972	1695043	3072		similar to ATP-dependent dsDNA exonuclease SbcC	hypothetical protein	Exonuclease SbcC		Replication, recombination and repair
lmo1660	10	279	0.0358423	-	1708857	1711268	2412	leuS	leucine--tRNA ligase; LeuRS; class-I aminoacyl-tRNA synthetase; charges leucine by linking carboxyl group to alpha-phosphate of ATP and then transfers aminoacyl-adenylate to its tRNA; due to the large number of codons that tRNA(Leu) recognizes, the leucyl-tRNA synthetase does not recognize the anticodon loop of the tRNA, but instead recognition is dependent on a conserved discriminator base A37 a…	leucyl-tRNA synthetase	Leucyl-tRNA synthetase (EC 6.1.1.4)		Translation
lmo1667	10	279	0.0358423	-	1722431	1723339	909		similar to L-lactate dehydrogenases	hypothetical protein	L-lactate dehydrogenase (EC 1.1.1.27)	Operon_288	Energy production and conversion
lmo1695	10	279	0.0358423	-	1758694	1761291	2598		similar to putative membrane proteins	hypothetical protein	membrane protein	Operon_294	Cell wall/membrane biogenesis
lmo1703	10	279	0.0358423	-	1765915	1767294	1380		similar to similar to RNA methyltransferases	hypothetical protein	RNA methyltransferase, TrmA family	Operon_296	Translation
lmo1751	10	279	0.0358423	-	1820133	1821494	1362		Uncharacterized RNA methyltransferase lmo1751	hypothetical protein	23S rRNA (Uracil-5-) -methyltransferase RumA (EC 2.1.1.-) ## LSU rRNA m(5)U1939	Operon_307	Translation
lmo1756	10	279	0.0358423	-	1826411	1826704	294	gatC	allows the formation of correctly charged Asn-tRNA(Asn) or Gln-tRNA(Gln) through the transamidation of misacylated Asp-tRNA(Asn) or Glu-tRNA(Gln) in organisms which lack either or both of asparaginyl-tRNA or glutaminyl-tRNA synthetases; reaction takes place in the presence of glutamine and ATP through an activated phospho-Asp-tRNA(Asn) or phospho-Glu-tRNA; some Mycoplasma proteins contain an N-te…	aspartyl/glutamyl-tRNA amidotransferase subunit C	Aspartyl-tRNA(Asn) amidotransferase subunit C (EC 6.3.5.6) @ Glutamyl-tRNA(Gln) amidotransferase subunit C (EC 6.3.5.7)	Operon_308	Translation
lmo1765	10	279	0.0358423	-	1836516	1838045	1530	purH	involved in de novo purine biosynthesis	bifunctional phosphoribosylaminoimidazolecarboxamide formyltransferase/IMP cyclohydrolase	IMP cyclohydrolase (EC 3.5.4.10) / Phosphoribosylaminoimidazolecarboxamide formyltransferase (EC 2.1.2.3)	Operon_310	Nucleotide transport and metabolism
lmo1814	10	279	0.0358423	-	1888615	1890273	1659			hypothetical protein	Dihydroxyacetone kinase family protein	Operon_321	General function prediction only
lmo1845	10	279	0.0358423	-	1920982	1922265	1284			hypothetical protein	xanthine/uracil permease family protein	Operon_325	General function prediction only
lmo1860	10	279	0.0358423	-	1934765	1935298	534		similar to peptidyl methionine sulfoxide reductases; this stereospecific enzymes reduces the S isomer of methionine sulfoxide while MsrB reduces the R form; provides protection against oxidative stress	methionine sulfoxide reductase A	Peptide methionine sulfoxide reductase MsrA (EC 1.8.4.11)	Operon_330	Posttranslational modification, protein turnover, chaperones
lmo1871	10	279	0.0358423	-	1944908	1946419	1512		similar to phosphoglucomutases	hypothetical protein	Phosphoglucosamine mutase (EC 5.4.2.10)		Carbohydrate transport and metabolism
lmo1877	10	279	0.0358423	-	1951284	1952564	1281		similar to formyl-tetrahydrofolate synthetase N-terminal part	hypothetical protein	Formate--tetrahydrofolate ligase (EC 6.3.4.3)	Operon_334	Nucleotide transport and metabolism
lmo1886	10	279	0.0358423	-	1958968	1960476	1509		similar to probable thermostable carboxypeptidases	hypothetical protein	Thermostable carboxypeptidase 1 (EC 3.4.17.19)	Operon_336	Amino acid transport and metabolism
lmo1896	10	279	0.0358423	-	1969037	1970329	1293	asnC	similar to asparaginyl-tRNA synthetases; catalyzes a two-step reaction, first charging an asparagine molecule by linking its carboxyl group to the alpha-phosphate of ATP, followed by transfer of the aminoacyl-adenylate to its tRNA	asparaginyl-tRNA synthetase	Asparaginyl-tRNA synthetase (EC 6.1.1.22)	Operon_340	Translation
lmo1944	10	279	0.0358423	+	2019420	2019644	225		similar to ferredoxin	hypothetical protein	Ferredoxin		Energy production and conversion
lmo1953	10	279	0.0358423	-	2027648	2028466	819	pnp	similar to purine-nucleoside phosphorylase; catalyzes the formation of a purine and ribose phosphate from a purine nucleoside; in E. coli this enzyme functions in xanthosine degradation	purine nucleoside phosphorylase	Purine nucleoside phosphorylase (EC 2.4.2.1); N-Ribosylnicotinamide phosphorylase (EC 2.4.2.1) ## possible	Operon_352	Nucleotide transport and metabolism
lmo1977	10	279	0.0358423	-	2049419	2050339	921			hypothetical protein	Ribonuclease Z (EC 3.1.26.11)	Operon_357	General function prediction only
lmo2031	10	279	0.0358423	-	2111684	2112373	690			hypothetical protein	Hypothetical protein YggS, proline synthase co-transcribed bacterial homolog PROSC	Operon_366	General function prediction only
lmo2055	10	279	0.0358423	-	2137205	2137654	450			hypothetical protein	ComK regulator	Operon_372	Function unknown
lmo2075	10	279	0.0358423	-	2155223	2156245	1023		similar to glycoprotein endopeptidase; in most organisms, only the N-terminal domain is present in a single polypeptide; in some archaea this domain is fused to a kinase domain; this gene is essential for growth in Escherichia coli and Bacillus subtilis; the secreted glycoprotease from Pasteurella haemolytica showed specificity for O-sialoglycosylated proteins; the Pyrococcus structure shows DNA-…	putative DNA-binding/iron metalloprotein/AP endonuclease	YgjD/Kae1/Qri7 family, required for N6-threonylcarbamoyl adenosine t(6)A37 modification in tRNA	Operon_378	Posttranslational modification, protein turnover, chaperones
lmo2165	10	279	0.0358423	-	2247998	2248693	696		similar to transcription regulator CRP/FNR family	hypothetical protein	hypothetical protein	Operon_394	Signal transduction mechanisms
lmo2232	10	279	0.0358423	+	2322031	2323335	1305			hypothetical protein	Hemolysins and related proteins containing CBS domains		General function prediction only
lmo2262	10	279	0.0358423	-	2348604	2349356	753			hypothetical protein	Putative hydrolase of the alpha/beta superfamily		General function prediction only
lmo2357	10	279	0.0358423	-	2425723	2426253	531			hypothetical protein	membrane protein	Operon_421	Function unknown
lmo2397	10	279	0.0358423	+	2472089	2472325	237		similar to NifU protein	hypothetical protein	Nitrogen-fixing NifU domain protein	Operon_427	Posttranslational modification, protein turnover, chaperones
lmo2535	10	279	0.0358423	-	2611482	2612198	717	atpB	highly similar to H+-transporting ATP synthase chain a; Produces ATP from ADP in the presence of a proton gradient across the membrane. Subunit A is part of the membrane proton channel F0	F0F1 ATP synthase subunit A	ATP synthase A chain (EC 3.6.3.14)	Operon_452	Energy production and conversion
lmo2547	10	279	0.0358423	-	2623125	2624411	1287	hom	highly similar to homoserine dehydrogenase; catalyzes the formation of L-aspartate 4-semialdehyde from L-homoserine	homoserine dehydrogenase	Homoserine dehydrogenase (EC 1.1.1.3)	Operon_456	Amino acid transport and metabolism
lmo2549	10	279	0.0358423	-	2624980	2625417	438	gtcA		wall teichoic acid glycosylation protein GtcA	cell wall teichoic acid glycosylation protein GtcA		Function unknown
lmo2560	10	279	0.0358423	-	2639930	2640466	537		similar to B. subtilis RNA polymerase delta subunit; participates in both the initiation and recycling phases of transcription; in the presence of the delta subunit, RNAP displays an increased specificity of transcription, a decreased affinity for nucleic acids, and an increased efficiency of RNA synthesis because of enhanced recycling	DNA-directed RNA polymerase subunit delta	DNA-directed RNA polymerase delta subunit (EC 2.7.7.6)	Operon_459	Transcription
lmo2678	10	279	0.0358423	-	2749538	2750233	696		similar to two components response regulator	hypothetical protein	DNA-binding response regulator KdpE	Operon_481	Transcription; Signal transduction mechanisms;
lmo2705	10	279	0.0358423	-	2779910	2780374	465		lmo2705	hypothetical protein	FIG00774196: hypothetical protein	Operon_488	Not in COGs
lmo2727	10	279	0.0358423	+	2801577	2802458	882			hypothetical protein	leucine-rich protein	Operon_492	Signal transduction mechanisms; Secondary metabolites biosynthesis, transport and catabolism;
lmo2729	10	279	0.0358423	+	2802998	2803402	405			hypothetical protein	Transcriptional regulator	Operon_492	Function unknown
lmo2750	10	279	0.0358423	+	2824648	2826354	1707		similar to para-aminobenzoate synthase component I	hypothetical protein	Para-aminobenzoate synthase, aminase component (EC 2.6.1.85) / Aminodeoxychorismate lyase (EC 4.1.3.38)	Operon_499	Amino acid transport and metabolism; Coenzyme transport and metabolism;
lmo2791	10	279	0.0358423	-	2878004	2878765	762	parA		partition protein, ParA-like protein	Chromosome (plasmid) partitioning protein ParA / Sporulation initiation inhibitor protein Soj	Operon_505	Cell cycle control, mitosis and meiosis
lmo2794	10	279	0.0358423	-	2880217	2881071	855		highly similar to B. subtilis DNA-binding protein Spo0J-like homolog YyaA	hypothetical protein	Chromosome (plasmid) partitioning protein ParB / Stage 0 sporulation protein J	Operon_506	Transcription
lmo2803	10	279	0.0358423	-	2888639	2889001	363		lmo2803	hypothetical protein	FIG00774592: hypothetical protein	Operon_508	Not in COGs
rli110	10	279	0.0358423	+	2730489	2730555	67	Srna	Mraheil et al. 2011		Mraheil et al. 2011;
rli113	10	279	0.0358423	-	2839401	2839573	173	Srna	Mraheil et al. 2011		Wurtzel et al. 2012;Mraheil et al. 2011;
rli28-3	10	279	0.0358423	-	2154893	2155080	188	Srna	Toledo-Arana et al. 2009		Rfam 2012;
rli42	10	279	0.0358423	-	1399461	1399616	156	Srna	Toledo-Arana et al. 2009		Wurtzel et al. 2012;Toledo-Arana et al. 2009;Mraheil et al. 2011;Rfam 2012;
rli73	10	279	0.0358423	+	200942	201217	276	Srna	Oliver et al. 2009		Wurtzel et al. 2012;Mraheil et al. 2011;
rli8 - rliC	10	279	0.0358423	+	1154414	1154674	261	Srna	Mandin et al. 2007	rliC,	Mraheil et al. 2011;Toledo-Arana et al. 2009;
yybP-ykoY	10	279	0.0358423	+	1021463	1021588	126	CisReg	Rfam		Toledo-Arana et al. 2009;Mraheil et al. 2011;Rfam 2012;
M-box	11	279	0.0394265	-	2765940	2766104	165	CisReg	Rfam	ykoK,	Toledo-Arana et al. 2009;Mraheil et al. 2011;Rfam 2012;
MogR-T2	11	279	0.0394265	-	710749	710794	46	ASrna	Toledo-Arana et al. 2009		Toledo-Arana et al. 2009;
SAM-SreG	11	279	0.0394265	+	137135	137294	160	CisReg	Johansson et al. 2009	SAM, SAM 1,	Johansson 2009;Toledo-Arana et al. 2009;Mraheil et al. 2011;Rfam 2012;
T-box-14	11	279	0.0394265	+	2668833	2669082	250	CisReg	Rfam	T-box,	Toledo-Arana et al. 2009;
anti0506-rli30	11	279	0.0394265	-	540470	540769	300	ASrna	Wurtzel et al. 2012		Wurtzel et al. 2012;
anti0675	11	279	0.0394265	-	712148	712447	300	ASrna	Wurtzel et al. 2012	anti0675-677,	Wurtzel et al. 2012;
anti1279	11	279	0.0394265	-	1303686	1303985	300	ASrna	Wurtzel et al. 2012		Wurtzel et al. 2012;
lmo0011	11	279	0.0394265	+	13843	14814	972		similar to mevalonate diphosphate decarboxylase	hypothetical protein	Diphosphomevalonate decarboxylase (EC 4.1.1.33)	Operon_004	Lipid transport and metabolism
lmo0030	11	279	0.0394265	-	32571	33380	810			hypothetical protein	hydrolase, haloacid dehalogenase-like family	Operon_007	General function prediction only
lmo0037	11	279	0.0394265	+	41803	43188	1386		similar to amino acid transporter	hypothetical protein	Agmatine/putrescine antiporter, associated with agmatine catabolism		Amino acid transport and metabolism
lmo0069	11	279	0.0394265	+	75832	76125	294		lmo0069	hypothetical protein	Lmo0069 homolog within ESAT-6 gene cluster	Operon_012	Not in COGs
lmo0132	11	279	0.0394265	-	134782	136290	1509		similar to inosine monophosphate dehydrogenase; catalyzes the synthesis of xanthosine monophosphate by the NAD+ dependent oxidation of inosine monophosphate	inosine 5-monophosphate dehydrogenase	Inosine-5'-monophosphate dehydrogenase (EC 1.1.1.205)		Nucleotide transport and metabolism; General function prediction only;
lmo0160	11	279	0.0394265	+	159663	161378	1716			peptidoglycan binding protein	Putative peptidoglycan bound protein (LPXTG motif) Lmo0160 homolog		Cell wall/membrane biogenesis
lmo0198	11	279	0.0394265	+	201217	202590	1374	glmU	highly similar to UDP-N-acetylglucosamine pyrophosphorylase; forms a homotrimer; catalyzes the acetylation of glucosamine-1-phosphate and uridylation of N-acetylglucosamine-1-phosphate to produce UDP-GlcNAc; function in cell wall synthesis	bifunctional N-acetylglucosamine-1-phosphate uridyltransferase/glucosamine-1-phosphate acetyltransferase	N-acetylglucosamine-1-phosphate uridyltransferase (EC 2.7.7.23) / Glucosamine-1-phosphate N-acetyltransferase (EC 2.3.1.157)	Operon_031	Cell wall/membrane biogenesis
lmo0238	11	279	0.0394265	+	258856	259470	615	cysE	similar to serine O-acetyltransferase	hypothetical protein	Serine acetyltransferase (EC 2.3.1.30)	Operon_040	Amino acid transport and metabolism
lmo0247	11	279	0.0394265	+	264432	264902	471		lmo0247	hypothetical protein	FIG00774375: hypothetical protein		Not in COGs
lmo0281	11	279	0.0394265	-	304942	305613	672		lmo0281	hypothetical protein	cyclic nucleotide-binding protein		Signal transduction mechanisms
lmo0304	11	279	0.0394265	+	328701	329966	1266		lmo0304	hypothetical protein	FIG00774034: hypothetical protein	Operon_054	Not in COGs
lmo0314	11	279	0.0394265	+	339270	340055	786			hypothetical protein	Cellobiose phosphotransferase system YdjC-like protein		Function unknown
lmo0331	11	279	0.0394265	-	357775	359676	1902		similar to internalin, putative peptidoglycan bound protein (LPXTG motif)	hypothetical protein	Internalin-like protein (LPXTG motif) Lmo0331 homolog		Function unknown
lmo0335	11	279	0.0394265	+	367248	367532	285		lmo0335	hypothetical protein	FIG00774928: hypothetical protein	Operon_056	Not in COGs
lmo0353	11	279	0.0394265	+	379794	380207	414			hypothetical protein	acetyltransferase, GNAT family		Transcription; General function prediction only;
lmo0403	11	279	0.0394265	+	426190	426606	417		lmo0403	hypothetical protein	FIG00774247: hypothetical protein	Operon_069	Not in COGs
lmo0406	11	279	0.0394265	+	428127	428507	381		similar to B. subtilis YyaH protein	hypothetical protein	Possible glyoxylase family protein (Lactoylglutathione lyase) (EC 4.4.1.5)	Operon_070	Amino acid transport and metabolism
lmo0449	11	279	0.0394265	+	483166	483891	726		lmo0449	hypothetical protein	membrane protein		Not in COGs
lmo0600	11	279	0.0394265	+	640625	641215	591		lmo0600	hypothetical protein	FIG00774777: hypothetical protein	Operon_098	Function unknown
lmo0612	11	279	0.0394265	+	652589	653044	456		similar to transcription regulator MarR family	hypothetical protein	Transcriptional regulator, MarR family	Operon_100	Transcription
lmo0618	11	279	0.0394265	-	657323	658465	1143		similar to protein kinase	hypothetical protein	Probable serine/threonine-protein kinase pknB (EC 2.7.11.1)		General function prediction only; Signal transduction mechanisms; Transcription; Replication, recombination and repair;
lmo0625	11	279	0.0394265	-	661470	662171	702		lmo0625	hypothetical protein	FIG00774080: hypothetical protein	Operon_102	Amino acid transport and metabolism
lmo0635	11	279	0.0394265	+	675563	676267	705		lmo0635	hypothetical protein	2-haloalkanoic acid dehalogenase (EC 3.8.1.2)		General function prediction only
lmo0638	11	279	0.0394265	+	678494	679123	630		lmo0638	hypothetical protein	hypothetical protein		Not in COGs
lmo0651	11	279	0.0394265	+	694317	694964	648		similar to transcription regulator	hypothetical protein	Transcriptional regulator, GntR family	Operon_105	Transcription
lmo0653	11	279	0.0394265	-	695496	696416	921		lmo0653	hypothetical protein	FIG00774864: hypothetical protein		Function unknown
lmo0663	11	279	0.0394265	-	702088	702954	867			hypothetical protein	hypothetical protein	Operon_107	General function prediction only
lmo0730	11	279	0.0394265	+	759972	760310	339		lmo0730	hypothetical protein	FIG00774098: hypothetical protein	Operon_115	Not in COGs
lmo0744	11	279	0.0394265	+	773715	775715	2001		similar to ABC transporter, ATP-binding protein	hypothetical protein	Multidrug resistance ABC transporter ATP-binding and permease protein	Operon_117	Defense/virulence mechanisms
lmo0817	11	279	0.0394265	-	843311	843724	414		similar to E. coli PhnB protein	hypothetical protein	PhnB protein; putative DNA binding 3-demethylubiquinone-9 3-methyltransferase domain protein		Function unknown
lmo0824	11	279	0.0394265	+	850216	851184	969		lmo0824	hypothetical protein	FIG00774284: hypothetical protein		Not in COGs
lmo0893	11	279	0.0394265	+	929892	930236	345	rsbV		anti-anti-sigma factor (antagonist of RsbW)	Anti-sigma F factor antagonist (spoIIAA-2); Anti-sigma B factor antagonist RsbV	Operon_136	Signal transduction mechanisms
lmo0910	11	279	0.0394265	+	945915	947018	1104		lmo0910	hypothetical protein	FIG00774106: hypothetical protein		General function prediction only
lmo0919	11	279	0.0394265	+	956031	957602	1572		similar to ABC transporter ATP-binding protein (antibiotic resistance)	hypothetical protein	ABC transporter, ATP-binding protein		General function prediction only
lmo0934	11	279	0.0394265	+	971037	972176	1140		similar to B. subtilis YhbA protein	hypothetical protein	Epoxyqueuosine (oQ) reductase QueG	Operon_144	Energy production and conversion
lmo0970	11	279	0.0394265	+	1001503	1002291	789		similar to enoyl- acyl-carrier protein reductase; Catalyzes a key regulatory step in fatty acid biosynthesis	enoyl-(acyl carrier protein) reductase	Enoyl-[acyl-carrier-protein] reductase [NADH] (EC 1.3.1.9)	Operon_154	Lipid transport and metabolism
lmo0980	11	279	0.0394265	+	1011074	1011826	753		similar to ABC transporter transmembrane component	hypothetical protein	ABC transporter, permease protein		Defense/virulence mechanisms
lmo0985	11	279	0.0394265	+	1015605	1016033	429		lmo0985	hypothetical protein	FIG00774691: hypothetical protein		Not in COGs
lmo0986	11	279	0.0394265	+	1016030	1016941	912		similar to antibiotic ABC transporter, ATP-binding protein	hypothetical protein	Methionine ABC transporter ATP-binding protein		Defense/virulence mechanisms
lmo0999	11	279	0.0394265	+	1029965	1030756	792		lmo0999	hypothetical protein	FIG00774331: hypothetical protein		Not in COGs
lmo1022	11	279	0.0394265	+	1051038	1051676	639		similar to two-component response regulator, in particular B. subtilis YvqC protein	hypothetical protein	DNA-binding response regulator	Operon_163	Transcription; Signal transduction mechanisms;
lmo1041	11	279	0.0394265	+	1070597	1071367	771		similar to molybdate ABC transporter binding protein	hypothetical protein	Molybdenum ABC transporter, periplasmic molybdenum-binding protein ModA (TC 3.A.1.8.1)	Operon_168	Inorganic ion transport and metabolism
lmo1057	11	279	0.0394265	+	1084853	1085806	954		similar to L-lactate dehydrogenase	hypothetical protein	lactate/malate dehydrogenase family protein	Operon_171	Energy production and conversion
lmo1087	11	279	0.0394265	+	1121805	1122830	1026		similar to glucitol dehydrogenase	hypothetical protein	Xylitol dehydrogenase	Operon_176	Amino acid transport and metabolism; General function prediction only;
lmo1088	11	279	0.0394265	+	1122918	1124078	1161	tagB	similar to teichoic acid biosynthesis protein B precursor	hypothetical protein	CDP-glycerol: N-acetyl-beta-D-mannosaminyl-1,4-N-acetyl-D-glucosaminyldiphosphoundecaprenyl glycerophosphotransferase	Operon_177	Cell wall/membrane biogenesis
lmo1094	11	279	0.0394265	+	1129043	1129351	309		lmo1094	hypothetical protein	FIG00774496: hypothetical protein	Operon_178	Function unknown
lmo1096	11	279	0.0394265	+	1129945	1131501	1557	guaA	highly similar to GMP synthetase; contains glutamine-hydrolyzing domain and glutamine amidotransferase; GMP-binding domain; functions to produce GMP from XMP in the IMP pathway	GMP synthase	GMP synthase [glutamine-hydrolyzing], amidotransferase subunit (EC 6.3.5.2) / GMP synthase [glutamine-hydrolyzing], ATP pyrophosphatase subunit (EC 6.3.5.2)		Nucleotide transport and metabolism
lmo1125	11	279	0.0394265	+	1160220	1160753	534		lmo1125	hypothetical protein	FIG00774164: hypothetical protein	Operon_182	Not in COGs
lmo1221	11	279	0.0394265	+	1241048	1242100	1053	pheS	catalyzes a two-step reaction, first charging a phenylalanine molecule by linking its carboxyl group to the alpha-phosphate of ATP, followed by transfer of the aminoacyl-adenylate to its tRNA; forms a heterotetramer of alpha(2)beta(2); binds two magnesium ions per tetramer; type 1 subfamily	phenylalanyl-tRNA synthetase subunit alpha	Phenylalanyl-tRNA synthetase alpha chain (EC 6.1.1.20)	Operon_190	Translation
lmo1238	11	279	0.0394265	+	1264642	1265388	747	rph	similar to ribonuclease PH; RNase PH; tRNA nucleotidyltransferase; forms hexamers in Bacillus subtilis; phosphoroltic 3'-5' exoribonuclease; involved in maturation of tRNA precursors and removes terminal nucleotides near CCA acceptor arms of mature tRNAs	ribonuclease PH	Ribonuclease PH (EC 2.7.7.56)	Operon_194	Translation
lmo1240	11	279	0.0394265	+	1266040	1266564	525		conserved hypothetical protein, similar to B. subtilis YsnB protein	hypothetical protein	FIG009886: phosphoesterase	Operon_194	General function prediction only
lmo1273	11	279	0.0394265	+	1295772	1296557	786	rnhB	similar to ribonuclease H rnh; RNH2; RNase HII; binds manganese; endonuclease which specifically degrades the RNA of RNA-DNA hybrids	ribonuclease HII	Ribonuclease HII (EC 3.1.26.4)	Operon_200	Replication, recombination and repair
lmo1287	11	279	0.0394265	+	1310315	1312774	2460	parC	highly similar to DNA gyrase-like protein (subunit A); decatenates newly replicated chromosomal DNA and relaxes positive and negative DNA supercoiling	DNA topoisomerase IV subunit A	Topoisomerase IV subunit A (EC 5.99.1.-)	Operon_204	Replication, recombination and repair
lmo1307	11	279	0.0394265	-	1334318	1335160	843		lmo1307	hypothetical protein	FIG00774999: hypothetical protein	Operon_207	Not in COGs
lmo1309	11	279	0.0394265	-	1335932	1336438	507		similar to E. coli YbdM protein	hypothetical protein	Co-activator of prophage gene expression IbrB	Operon_207	Transcription
lmo1314	11	279	0.0394265	+	1340320	1340877	558	frr	highly similar to ribosome recycling factors; Rrf; Frr; ribosome-recycling factor; release factor 4; RF4; recycles ribosomes upon translation termination along with release factor RF-3 and elongation factor EF-G; A GTPase-dependent process results in release of 50S from 70S; inhibited by release factor RF-1; essential for viability; structurally similar to tRNAs	ribosome recycling factor	Ribosome recycling factor	Operon_208	Translation
lmo1361	11	279	0.0394265	+	1384362	1385714	1353	xseA	similar to exodeoxyribonuclease VII (large subunit); bidirectionally degrades single-stranded DNA into large acid-insoluble oligonucleotides	exodeoxyribonuclease VII large subunit	Exodeoxyribonuclease VII large subunit (EC 3.1.11.6)	Operon_216	Replication, recombination and repair
lmo1367	11	279	0.0394265	+	1390222	1390671	450		similar to arginine repressor; regulates arginine biosynthesis when complexed with arginine by binding at site that overlap the promotors of the arginine biosynthesis genes	arginine repressor	Arginine pathway regulatory protein ArgR, repressor of arg regulon	Operon_218	Transcription
lmo1376	11	279	0.0394265	+	1400941	1402359	1419		similar to 6-phosphogluconate dehydrogenase; catalyzes the formation of D-ribulose 5-phosphate from 6-phospho-D-gluconate	6-phosphogluconate dehydrogenase	6-phosphogluconate dehydrogenase, decarboxylating (EC 1.1.1.44)		Carbohydrate transport and metabolism
lmo1418	11	279	0.0394265	-	1448315	1449583	1269		weakly similar to pyrophosphatase	hypothetical protein	Alkaline phosphodiesterase I (EC 3.1.4.1) / Nucleotide pyrophosphatase (EC 3.6.1.9)	Operon_231	General function prediction only
lmo1444	11	279	0.0394265	-	1477050	1477934	885		similar to protein secretion PrsA (post-translocation molecular chaperone)	hypothetical protein	Foldase protein PrsA precursor (EC 5.2.1.8)		Posttranslational modification, protein turnover, chaperones
lmo1445	11	279	0.0394265	-	1478071	1478496	426	zurR		transcriptional regulator ZurR (ferric uptake regulation)	Zinc uptake regulation protein ZUR	Operon_238	Inorganic ion transport and metabolism
lmo1447	11	279	0.0394265	-	1479330	1480103	774	zurA		metal (zinc) transport protein(ABC transporter, ATP-binding protein)	Zinc ABC transporter, ATP-binding protein ZnuC	Operon_238	Inorganic ion transport and metabolism
lmo1464	11	279	0.0394265	-	1497221	1497616	396		similar to diacylglycerol kinase	hypothetical protein	Diacylglycerol kinase (EC 2.7.1.107)	Operon_242	Cell wall/membrane biogenesis
lmo1579	11	279	0.0394265	-	1621230	1622342	1113		similar to alanine dehydrogenase	hypothetical protein	Alanine dehydrogenase (EC 1.4.1.1)		Amino acid transport and metabolism
lmo1582	11	279	0.0394265	-	1624316	1625314	999		weakly similar to site specific DNA-methyltransferase	hypothetical protein	Adenine-specific methyltransferase (EC 2.1.1.72)	Operon_268	Replication, recombination and repair
lmo1612	11	279	0.0394265	+	1656173	1656484	312			hypothetical protein	FIG00774243: hypothetical protein		Function unknown
lmo1613	11	279	0.0394265	-	1656521	1656769	249			hypothetical protein	FIG00774581: hypothetical protein		Function unknown
lmo1615	11	279	0.0394265	-	1657815	1658459	645	trmB	tRNA (guanine-N(7)-)-methyltransferase; catalyzes the formation of N(7)-methylguanine at position 46 (m7G46) in tRNA by transferring the methyl residue from S-adenosyl-L-methionine	tRNA (guanine-N(7)-)-methyltransferase	tRNA (guanine46-N7-)-methyltransferase (EC 2.1.1.33)	Operon_275	General function prediction only
lmo1655	11	279	0.0394265	-	1704618	1705181	564			hypothetical protein	membrane protein		Defense/virulence mechanisms
lmo1688	11	279	0.0394265	-	1753095	1753841	747		similar to glucose 1-dehydrogenase; Catalyzes a key regulatory step in fatty acid biosynthesis	enoyl-(acyl carrier protein) reductase	Enoyl-[acyl-carrier-protein] reductase [NADPH] (EC 1.3.1.10)	Operon_292	Lipid transport and metabolism; Secondary metabolites biosynthesis, transport and catabolism; General function prediction only;
lmo1710	11	279	0.0394265	+	1771594	1772040	447		similar to putative flavodoxin	hypothetical protein	Flavodoxin		Energy production and conversion
lmo1743	11	279	0.0394265	-	1812978	1813436	459		lmo1743	hypothetical protein	FIG00774678: hypothetical protein	Operon_306	Not in COGs
lmo1757	11	279	0.0394265	-	1826829	1827944	1116			hypothetical protein	Putative pheromone cAM373 precursor lipoprotein CamS	Operon_308	General function prediction only
lmo1773	11	279	0.0394265	-	1845044	1846336	1293	purB	Catalyzes two discrete reactions in the de novo synthesis of purines: the cleavage of adenylosuccinate and succinylaminoimidazole carboxamide ribotide	adenylosuccinate lyase	Adenylosuccinate lyase (EC 4.3.2.2)	Operon_310	Nucleotide transport and metabolism
lmo1781	11	279	0.0394265	-	1857242	1857772	531		lmo1781	hypothetical protein	FIG00775101: hypothetical protein		Function unknown
lmo1824	11	279	0.0394265	-	1898529	1900922	2394	priA	similar to primosomal replication factor Y; binding of PriA to forked DNA starts the assembly of the primosome, also possesses 3'-5' helicase activity	primosome assembly protein PriA	Helicase PriA essential for oriC/DnaA-independent DNA replication	Operon_322	Replication, recombination and repair
lmo1843	11	279	0.0394265	-	1919525	1920436	912			hypothetical protein	Ribosomal large subunit pseudouridine synthase D (EC 4.2.1.70)	Operon_325	Translation
lmo1861	11	279	0.0394265	-	1935334	1935948	615			hypothetical protein	YfaA	Operon_330	Function unknown
lmo1880	11	279	0.0394265	+	1953836	1954237	402		similar to similar to RNase HI	hypothetical protein	RNase H		Replication, recombination and repair
lmo1909	11	279	0.0394265	+	1981774	1982640	867			hypothetical protein	hypothetical protein BH3604		Function unknown
lmo1910	11	279	0.0394265	-	1982630	1983736	1107		similar to oxidoreductases	hypothetical protein	D-amino acid dehydrogenase small subunit (EC 1.4.99.1)		Amino acid transport and metabolism
lmo1915	11	279	0.0394265	+	1988159	1989802	1644		similar to malolactic enzyme (malate dehydrogenase); malic enzyme; oxaloacetate-decarboxylating; NAD-dependent; catalyzes the formation of pyruvate form malate	malate dehydrogenase	NAD-dependent malic enzyme (EC 1.1.1.38)	Operon_344	Energy production and conversion
lmo1922	11	279	0.0394265	-	1996784	1998037	1254			hypothetical protein	TPR-repeat-containing protein, putative component of Menaquinone-cytochrome C reductase	Operon_345	General function prediction only
lmo1935	11	279	0.0394265	-	2009006	2009986	981		similar to protein-tyrosine/serine phosphatase	hypothetical protein	Protein tyrosine phosphatase (EC 3.1.3.48)		Signal transduction mechanisms
lmo1936	11	279	0.0394265	-	2010089	2011105	1017	gpsA	similar to NAD(P)H-dependent glycerol-3-phosphate dehydrogenase; catalyzes the NAD(P)H-dependent reduction of glycerol 3-phosphate to glycerone phosphate	NAD(P)H-dependent glycerol-3-phosphate dehydrogenase	Glycerol-3-phosphate dehydrogenase [NAD(P)+] (EC 1.1.1.94)	Operon_348	Energy production and conversion
lmo1951	11	279	0.0394265	-	2025392	2026141	750	scpA	functions during chromosome segregation; may form a condensin-like structure with SMC and ScpB	segregation and condensation protein A	Segregation and condensation protein A	Operon_351	Function unknown
lmo1995	11	279	0.0394265	-	2068977	2069648	672	dra	similar to deoxyribose-phosphate aldolase; catalyzes the formation of D-glyceraldehyde 3-phosphate and acetaldehyde from 2-deoxy-D-ribose-5-phosphate	deoxyribose-phosphate aldolase	Deoxyribose-phosphate aldolase (EC 4.1.2.4)		Nucleotide transport and metabolism
lmo2013	11	279	0.0394265	-	2087489	2088793	1305			hypothetical protein	FIG00774529: hypothetical protein	Operon_363	Function unknown
lmo2019	11	279	0.0394265	-	2097176	2099941	2766	ileS	IleRS; catalyzes the formation of isoleucyl-tRNA(Ile) from isoleucine and tRNA(Ile); since isoleucine and other amino acids such as valine are similar, there are additional editing function in this enzyme; one is involved in hydrolysis of activated valine-AMP and the other is involved in deacylation of mischarged Val-tRNA(Ile); there are two active sites, one for aminoacylation and one for editin…	isoleucyl-tRNA synthetase	Isoleucyl-tRNA synthetase (EC 6.1.1.5)	Operon_364	Translation
lmo2043	11	279	0.0394265	-	2125699	2126946	1248		similar to integral membrane proteins	hypothetical protein	FIG00774440: hypothetical protein		Carbohydrate transport and metabolism; Amino acid transport and metabolism; Inorganic ion transport and metabolism; General function prediction only;
lmo2074	11	279	0.0394265	+	2153720	2154679	960			hypothetical protein	FIG00774466: hypothetical protein	Operon_377	General function prediction only
lmo2082	11	279	0.0394265	-	2160043	2160432	390		similar to unknown proetin; may be involved in chromosome condensation; overexpression in Escherichia coli protects against decondensation by camphor; overexpressing the protein results in an increase in supercoiling	camphor resistance protein CrcB	CrcB protein	Operon_379	Cell cycle control, mitosis and meiosis
lmo2116	11	279	0.0394265	-	2196382	2197206	825		lmo2116	hypothetical protein	FIG00774020: hypothetical protein		Not in COGs
lmo2148	11	279	0.0394265	+	2233150	2233791	642			hypothetical protein	FIG00774416: hypothetical protein	Operon_391	Function unknown
lmo2154	11	279	0.0394265	-	2235739	2236788	1050	nrdF	similar to ribonucleoside-diphosphate reductase, subunit beta; B2 or R2 protein; type 1b enzyme; catalyzes the rate-limiting step in dNTP synthesis; converts nucleotides to deoxynucleotides; forms a homodimer and then a multimeric complex with NrdE	ribonucleotide-diphosphate reductase subunit beta	Ribonucleotide reductase of class Ia (aerobic), beta subunit (EC 1.17.4.1)	Operon_392	Nucleotide transport and metabolism
lmo2155	11	279	0.0394265	-	2236844	2239135	2292		similar to ribonucleoside-diphosphate reductase, subunit alpha; Catalyzes the rate-limiting step in dNTP synthesis	ribonucleotide-diphosphate reductase subunit alpha	Ribonucleotide reductase of class Ia (aerobic), alpha subunit (EC 1.17.4.1)	Operon_392	Nucleotide transport and metabolism
lmo2388	11	279	0.0394265	-	2463066	2463884	819		similar to B. subtilis YwqG protein	hypothetical protein	FIG00774533: hypothetical protein		Function unknown
lmo2428	11	279	0.0394265	-	2497069	2498238	1170		similar to cell division proteins RodA, FtsW	hypothetical protein	Cell division protein FtsW		Cell cycle control, mitosis and meiosis
lmo2450	11	279	0.0394265	-	2522830	2523576	747		similar to carboxylesterase	hypothetical protein	Carboxylesterase (EC 3.1.1.1)	Operon_434	General function prediction only
lmo2473	11	279	0.0394265	-	2547509	2548477	969			hypothetical protein	FIG002813: LPPG:FO 2-phospho-L-lactate transferase like, CofD-like	Operon_437	Function unknown
lmo2475	11	279	0.0394265	-	2549462	2551192	1731		similar to phosphomannomutase and phosphoglucomutase	hypothetical protein	Phosphomannomutase (EC 5.4.2.8)	Operon_438	Carbohydrate transport and metabolism
lmo2481	11	279	0.0394265	-	2556514	2557167	654		similar to B. subtilis P-Ser-HPr phosphatase; hydrolyzes pyrophosphate formed during serine-46-phosphorylated HPr dephosphorylation	pyrophosphatase PpaX	Inorganic pyrophospatase PpaX (EC 3.1.3.18)	Operon_440	General function prediction only
lmo2482	11	279	0.0394265	-	2557211	2558044	834	lgt	highly similar to prolipoprotein diacylglyceryl transferase; transfers the N-acyl diglyceride moiety to the prospective N-terminal cysteine in prolipoprotein	prolipoprotein diacylglyceryl transferase	Prolipoprotein diacylglyceryl transferase (EC 2.4.99.-)	Operon_440	Cell wall/membrane biogenesis
lmo2503	11	279	0.0394265	-	2578899	2580347	1449		similar to cardiolipin synthase	hypothetical protein	Cardiolipin synthetase (EC 2.7.8.-)	Operon_445	Lipid transport and metabolism
lmo2508	11	279	0.0394265	-	2585245	2586108	864			hypothetical protein	hypothetical protein BH3604	Operon_447	Function unknown
lmo2513	11	279	0.0394265	-	2591451	2592770	1320	comFA	similar to late competence protein comFA	hypothetical protein	ComF operon protein A, DNA transporter ATPase		Replication, recombination and repair
lmo2517	11	279	0.0394265	+	2595485	2596090	606		lmo2517	hypothetical protein	FIG009148: Acetyltransferase, GNAT family	Operon_449	Translation
lmo2518	11	279	0.0394265	+	2596266	2597324	1059		similar to B. subtilis putative transcriptional regulator LytR	hypothetical protein	Cell envelope-associated transcriptional attenuator LytR-CpsA-Psr, subfamily F2 (as in PMID19099556)		Transcription
lmo2520	11	279	0.0394265	-	2598423	2599547	1125		similar to B. subtilis O-succinylbenzoate-CoA synthase (MenC)	hypothetical protein	O-succinylbenzoate-CoA synthase (EC 4.2.1.-)	Operon_450	Cell wall/membrane biogenesis; General function prediction only;
lmo2528	11	279	0.0394265	-	2605697	2606101	405	atpC	highly similar to H+-transporting ATP synthase chain epsilon; part of catalytic core of ATP synthase; alpha(3)beta(3)gamma(1)delta(1)epsilon(1); involved in producing ATP from ADP in the presence of the proton motive force across the membrane	F0F1 ATP synthase subunit epsilon	ATP synthase epsilon chain (EC 3.6.3.14)	Operon_452	Energy production and conversion
lmo2533	11	279	0.0394265	-	2610592	2611104	513	atpF	highly similar to H+-transporting ATP synthase chain b; Produces ATP from ADP in the presence of a proton gradient across the membrane. Subunit B is part of the membrane proton channel	F0F1 ATP synthase subunit B	ATP synthase B chain (EC 3.6.3.14)	Operon_452	Energy production and conversion
lmo2766	11	279	0.0394265	-	2846839	2847573	735		similar to hypothetical transcriptional regulator	hypothetical protein	Phosphosugar-binding transcriptional regulator, RpiR family	Operon_504	Transcription
lmo2769	11	279	0.0394265	-	2849563	2850450	888		similar to ABC transporter, ATP-binding protein	hypothetical protein	ABC transporter, ATP-binding protein	Operon_504	Defense/virulence mechanisms
lmo2807	11	279	0.0394265	-	2891269	2891652	384		hypothetical secreted protein	hypothetical protein	hypothetical secreted protein		Not in COGs
lmo2842	11	279	0.0394265	+	2929315	2930340	1026		similar to transcriptional regulator	hypothetical protein	Transcriptional regulator YcjW, LacI family, possibly involved in maltodextrin utilization pathway		Transcription
rli123	11	279	0.0394265	+	862938	863241	304	Srna	Wurtzel et al. 2012		Wurtzel et al. 2012;
rli142	11	279	0.0394265	+	2569572	2569681	110	Srna	Wurtzel et al. 2012		Wurtzel et al. 2012;
rli22	11	279	0.0394265	+	31997	32107	111	Srna	Toledo-Arana et al. 2009		Toledo-Arana et al. 2009;Rfam 2012;
rli34-2	11	279	0.0394265	-	678220	678303	84	Srna	Toledo-Arana et al. 2009	rli34-1,	Rfam 2012;
rli35	11	279	0.0394265	-	855393	855495	103	Srna	Toledo-Arana et al. 2009	rli23-3,	Toledo-Arana et al. 2009;Rfam 2012;
rli37	11	279	0.0394265	+	907526	907832	307	Srna	Toledo-Arana et al. 2009		Wurtzel et al. 2012;Toledo-Arana et al. 2009;Rfam 2012;
rli43	11	279	0.0394265	-	1861377	1861533	157	Srna	Toledo-Arana et al. 2009		Wurtzel et al. 2012;Toledo-Arana et al. 2009;Rfam 2012;
rli53	11	279	0.0394265	+	955824	956021	198	Srna	Toledo-Arana et al. 2009		Wurtzel et al. 2012;Mraheil et al. 2011;Oliver et al. 2009;Toledo-Arana et al. 2009;Rfam 2012;
rli76	11	279	0.0394265	-	344675	344771	97	Srna	Mraheil et al. 2011		Wurtzel et al. 2012;Mraheil et al. 2011;
rli79	11	279	0.0394265	+	696818	696880	63	Srna	Mraheil et al. 2011		Mraheil et al. 2011;
rli99	11	279	0.0394265	+	2395032	2395236	205	Srna	Mraheil et al. 2011		Wurtzel et al. 2012;Mraheil et al. 2011;
Glycine	12	279	0.0430108	+	1372840	1372931	92	CisReg	Rfam		Toledo-Arana et al. 2009;Rfam 2012;
MogR-T1	12	279	0.0430108	-	710749	712446	1698	ASrna	Toledo-Arana et al. 2009		Toledo-Arana et al. 2009;
PrfA	12	279	0.0430108	-	204339	204468	130	CisReg	Johansson et al. 2002		Toledo-Arana et al. 2009;Rfam 2012;
Purine-2	12	279	0.0430108	-	1958821	1958922	102	CisReg	Rfam	Purine, Purine 2,	Toledo-Arana et al. 2009;Mraheil et al. 2011;Rfam 2012;
T-box-11	12	279	0.0430108	-	1809817	1810057	241	CisReg	Rfam	T-box, T-box 10,	Toledo-Arana et al. 2009;Rfam 2012;
T-box-9	12	279	0.0430108	-	1676666	1676907	242	CisReg	Rfam	T-box, T-box 8,	Toledo-Arana et al. 2009;Mraheil et al. 2011;Rfam 2012;
anti0307	12	279	0.0430108	-	331446	331758	313	ASrna	Toledo-Arana et al. 2009	lmo0306,	Toledo-Arana et al. 2009;
anti0605	12	279	0.0430108	+	643800	644099	300	ASrna	Wurtzel et al. 2012		Wurtzel et al. 2012;
anti0647-1	12	279	0.0430108	+	689529	689828	300	ASrna	Mraheil et al. 2011		Wurtzel et al. 2012;Mraheil et al. 2011;
anti0647-2	12	279	0.0430108	+	689530	689922	393	ASrna	Toledo-Arana et al. 2009	lmo0648,	Toledo-Arana et al. 2009;Wurtzel et al. 2012;Mraheil et al. 2011;
anti1255	12	279	0.0430108	+	1279827	1280126	300	ASrna	Wurtzel et al. 2012		Wurtzel et al. 2012;
anti1967	12	279	0.0430108	-	2041537	2041655	119	ASrna	Mraheil et al. 2011		Mraheil et al. 2011;
lmo0054	12	279	0.0430108	+	57286	58638	1353	dnaC	highly similar to replicative DNA helicases; unwinds double stranded DNA	replicative DNA helicase	Replicative DNA helicase (EC 3.6.1.-) [SA14-24]	Operon_011	Replication, recombination and repair
lmo0067	12	279	0.0430108	+	74239	75228	990		similar to dinitrogenase reductase ADP-ribosylation system	hypothetical protein	ADP-ribosylglycohydrolase	Operon_012	Posttranslational modification, protein turnover, chaperones
lmo0076	12	279	0.0430108	+	79817	80869	1053		similar to E. coli Ada protein (O6-methylguanine-DNA methyltransferase)	hypothetical protein	ADA regulatory protein / Methylated-DNA--protein-cysteine methyltransferase (EC 2.1.1.63)		Replication, recombination and repair; Nucleotide transport and metabolism;
lmo0079	12	279	0.0430108	+	82959	84437	1479		lmo0079	hypothetical protein	FIG00774616: hypothetical protein	Operon_014	Posttranslational modification, protein turnover, chaperones
lmo0081	12	279	0.0430108	+	85025	85627	603		lmo0081	hypothetical protein	hypothetical protein	Operon_014	Not in COGs
lmo0082	12	279	0.0430108	+	85902	86228	327		lmo0082	hypothetical protein		Operon_014	Not in COGs
lmo0093	12	279	0.0430108	+	102155	102478	324		similar to ATP synthase epsilon chain	hypothetical protein	ATP synthase F1, epsilon subunit		Energy production and conversion
lmo0140	12	279	0.0430108	+	141618	143006	1389		lmo0140	hypothetical protein	FIG00774569: hypothetical protein		Not in COGs
lmo0150	12	279	0.0430108	+	147399	147764	366		lmo0150	hypothetical protein	hypothetical protein		Not in COGs
lmo0151	12	279	0.0430108	+	147884	148291	408		lmo0151	hypothetical protein	FIG00775174: hypothetical protein		Not in COGs
lmo0164	12	279	0.0430108	+	164309	164698	390		similar to B. subtilis YabA protein; in Bacillus subtilis this protein is involved in the negative regulation of DNA replication initiation; interacts with DnaN and DnaA	DNA replication intiation control protein YabA	DNA replication intiation control protein YabA	Operon_024	Function unknown
lmo0174	12	279	0.0430108	-	172903	173208	306		similar to transposase	hypothetical protein	hypothetical protein		Not in COGs
lmo0208	12	279	0.0430108	-	213336	213668	333			hypothetical protein	virulence cluster protein B VclB		Function unknown
lmo0218	12	279	0.0430108	+	224027	224455	429			hypothetical protein	RNA binding protein, contains ribosomal protein S1 domain	Operon_035	Translation
lmo0222	12	279	0.0430108	+	229840	230724	885	hslO	33 kDa chaperonin (Heat shock protein 33 homolog) (HSP33); becomes active under oxidative stress; four conserved cysteines bind a zinc atom when they are in the reduced state and the enzyme is inactive; oxidative stress results in oxidized cysteines, release of zinc, and binding of Hsp33 to aggregation-prone proteins; forms dimers and higher order oligomers	Hsp33-like chaperonin	Chaperonin (heat shock protein 33)	Operon_036	Posttranslational modification, protein turnover, chaperones
lmo0242	12	279	0.0430108	+	262064	262576	513		similar to B. subtilis Yacp protein	hypothetical protein	Hypothetical protein DUF901, similar to C-terminal domain of ribosome protection-type Tc-resistance proteins	Operon_040	General function prediction only
lmo0257	12	279	0.0430108	+	271324	272502	1179			hypothetical protein	RNA-2',3'-PO4:RNA-5'-OH ligase		Function unknown
lmo0262	12	279	0.0430108	+	282755	284227	1473	inlG		internalin G	Internalin G (LPXTG motif)		Cell wall/membrane biogenesis
lmo0272	12	279	0.0430108	-	295401	296213	813		conserved hypothetical protein similar to B. subtilis YxeH protein	hypothetical protein	Phosphatase YidA		General function prediction only
lmo0273	12	279	0.0430108	+	296349	296852	504		lmo0273	hypothetical protein	acetyltransferase, GNAT family		Transcription; General function prediction only;
lmo0276	12	279	0.0430108	-	298669	299490	822			hypothetical protein	FIG002540: Haloacid dehalogenase-like hydrolase	Operon_048	General function prediction only
lmo0282	12	279	0.0430108	-	305775	306554	780			hypothetical protein	Aliphatic amidase amiE (EC 3.5.1.4)	Operon_050	General function prediction only
lmo0294	12	279	0.0430108	-	319560	320423	864		similar to transcription regulator LysR-gltR family	hypothetical protein	transcriptional regulator, LysR family		Transcription
lmo0295	12	279	0.0430108	+	320542	321279	738		similar to FMN-containing NADPH-linked nitro/flavin reductase	hypothetical protein	nitroreductase family protein		Energy production and conversion
lmo0327	12	279	0.0430108	+	351459	355505	4047		similar to cell surface proteins (LPXTG motif)	hypothetical protein	Internalin-like protein (LPXTG motif) Lmo0327 homolog / murein-hydrolysing domain		Function unknown
lmo0380	12	279	0.0430108	+	404365	404994	630		lmo0380	hypothetical protein	FIG00774330: hypothetical protein		Not in COGs
lmo0435	12	279	0.0430108	+	459681	465722	6042			peptidoglycan binding protein	Putative peptidoglycan bound protein (LPXTG motif) Lmo0435 homolog		Not in COGs
lmo0459	12	279	0.0430108	+	496381	497919	1539		similar to transcription regulator (VirR from Streptococcus pyogenes)	hypothetical protein	Conserved domain protein		Not in COGs
lmo0462	12	279	0.0430108	+	500799	501284	486		lmo0462	hypothetical protein	FIG00775202: hypothetical protein		Not in COGs
lmo0464	12	279	0.0430108	+	501693	501959	267		weakly similar to transposase	hypothetical protein	transposase OrfA, IS3 family, putative		Replication, recombination and repair
lmo0468	12	279	0.0430108	+	504972	505277	306		lmo0468	hypothetical protein		Operon_081	Not in COGs
lmo0473	12	279	0.0430108	+	510127	511212	1086			Pseudo-gene or RefSeq provisional	FIG00775205: hypothetical protein		Not in COGs
lmo0480	12	279	0.0430108	+	516076	516636	561		similar to putative transcriptional regulator	hypothetical protein	Transcriptional regulator, TetR family	Operon_083	Transcription
lmo0501	12	279	0.0430108	+	536187	538247	2061		similar to transcription antiterminator BglG family	hypothetical protein	Predicted galactitol operon regulator (Transcriptional antiterminator), BglG family / PTS system, mannitol/fructose-specific IIA component (EC 2.7.1.69)	Operon_085	Transcription; Carbohydrate transport and metabolism; Signal transduction mechanisms;
lmo0521	12	279	0.0430108	-	555660	556976	1317		similar to 6-phospho-beta-glucosidase	hypothetical protein	6-phospho-beta-glucosidase (EC 3.2.1.86)		Carbohydrate transport and metabolism
lmo0526	12	279	0.0430108	-	561819	562559	741		similar to transcription regulator (TipA from Streptomyces coelicolor)	hypothetical protein	Transcriptional regulator, MerR family		Transcription
lmo0568	12	279	0.0430108	-	605401	606042	642	hisG	similar to ATP phosphoribosyltransferase; short form of enzyme; requires HisZ for function; catalyzes the formation of N'-5'-phosphoribosyl-ATP from phosphoribosyl pyrophosphate; crucial role in histidine biosynthesis; forms heteromultimer of HisG and HisZ	ATP phosphoribosyltransferase catalytic subunit	ATP phosphoribosyltransferase catalytic subunit (EC 2.4.2.17)	Operon_091	Amino acid transport and metabolism
lmo0613	12	279	0.0430108	+	653041	653982	942		similar to oxidoreductase	hypothetical protein	Bifunctional protein: zinc-containing alcohol dehydrogenase; quinone oxidoreductase ( NADPH:quinone reductase) (EC 1.1.1.-); Similar to arginate lyase	Operon_100	Energy production and conversion; General function prediction only;
lmo0650	12	279	0.0430108	+	691581	694271	2691			hypothetical protein	phage infection protein	Operon_105	Function unknown
lmo0740	12	279	0.0430108	-	771026	771685	660		similar to putative transcription regulator	hypothetical protein	FIG00774949: hypothetical protein		Signal transduction mechanisms
lmo0785	12	279	0.0430108	-	807976	810792	2817		similar to transcriptional regulator (NifA/NtrC family)	hypothetical protein	NtrC family Transcriptional regulator, ATPase domain		Transcription; Signal transduction mechanisms;
lmo0795	12	279	0.0430108	-	822611	823531	921			hypothetical protein	RarD protein		General function prediction only
lmo0799	12	279	0.0430108	-	826752	827513	762		lmo0799	hypothetical protein	Blue-light photoreceptor		Signal transduction mechanisms
lmo0856	12	279	0.0430108	+	893838	895211	1374	murF		UDP-N-acetylmuramoylalanyl-D-glutamyl-2,6-diamino pimelate-D-alanyl-D-alanyl ligase	UDP-N-acetylmuramoylalanyl-D-glutamyl-2,6-diaminopimelate--D-alanyl-D-alanine ligase (EC 6.3.2.10)	Operon_132	Cell wall/membrane biogenesis
lmo0868	12	279	0.0430108	-	908499	909056	558		lmo0868	hypothetical protein	FIG00774733: hypothetical protein		Transcription
lmo0946	12	279	0.0430108	+	981317	981544	228		lmo0946	hypothetical protein	FIG00774413: hypothetical protein		Not in COGs
lmo0947	12	279	0.0430108	-	981743	982960	1218		hypothetical transport protein	hypothetical protein	Cyanate permease	Operon_147	Inorganic ion transport and metabolism
lmo0979	12	279	0.0430108	+	1010313	1011077	765		similar to daunorubicin resistance ATP-binding proteins	hypothetical protein	Methionine ABC transporter ATP-binding protein		Defense/virulence mechanisms
lmo0993	12	279	0.0430108	+	1023346	1024680	1335		similar to Na+-transporting ATP synthase subunit J	hypothetical protein	Potassium uptake protein, integral membrane component, KtrD	Operon_158	Inorganic ion transport and metabolism
lmo1048	12	279	0.0430108	-	1075360	1075848	489		similar to molybdenum cofactor biosynthesis protein B	hypothetical protein	Molybdenum cofactor biosynthesis protein MoaB	Operon_169	Coenzyme transport and metabolism
lmo1059	12	279	0.0430108	+	1086100	1086630	531		lmo1059	hypothetical protein	FIG00774782: hypothetical protein	Operon_171	Posttranslational modification, protein turnover, chaperones
lmo1128	12	279	0.0430108	-	1161689	1162711	1023		lmo1128	hypothetical protein	FIG00774090: hypothetical protein	Operon_183	General function prediction only
lmo1130	12	279	0.0430108	-	1163277	1163996	720		similar to transcription regulators	hypothetical protein	FIG00774033: hypothetical protein	Operon_183	Transcription
lmo1139	12	279	0.0430108	-	1172797	1173036	240		lmo1139	hypothetical protein	Lmo1139 protein		Not in COGs
lmo1146	12	279	0.0430108	+	1177116	1177865	750		lmo1146	hypothetical protein	Predicted alpha-ribazole-5-phosphate synthase CblS for cobalamin biosynthesis		Not in COGs
lmo1188	12	279	0.0430108	+	1213636	1215087	1452		lmo1188	hypothetical protein	Putative major teichoic acid biosynthesis protein C		Not in COGs
lmo1234	12	279	0.0430108	+	1259917	1261728	1812	uvrC	highly similar to excinuclease ABC subunit C; The UvrABC repair system catalyzes the recognition and processing of DNA lesions. UvrC both incises the 5' and 3' sides of the lesion. The N-terminal half is responsible for the 3' incision and the C-terminal half is responsible for the 5' incision	excinuclease ABC subunit C	Excinuclease ABC subunit C	Operon_193	Replication, recombination and repair
lmo1271	12	279	0.0430108	+	1294360	1294902	543		similar to signal peptidase I	hypothetical protein	Signal peptidase I (EC 3.4.21.89)	Operon_200	Intracellular trafficking and secretion
lmo1279	12	279	0.0430108	+	1303027	1304436	1410	hslU	highly similar to ATP-dependent Clp protease-like proteins; heat shock protein involved in degradation of misfolded proteins	ATP-dependent protease ATP-binding subunit HslU	ATP-dependent hsl protease ATP-binding subunit HslU	Operon_202	Posttranslational modification, protein turnover, chaperones
lmo1280	12	279	0.0430108	+	1304457	1305236	780	codY	highly similar to B. subtilis CodY protein; CodY; DNA-binding protein that represses the expression of many genes that are induced as cells make the transition from rapid exponential growth to stationary phase (By similarity). It is a GTP-binding protein that senses the intracellular GTP concentration as an indicator of nutritional limitations. At low GTP concentration it no longer binds GTP and …	transcriptional repressor CodY	GTP-sensing transcriptional pleiotropic repressor codY	Operon_202	Transcription
lmo1297	12	279	0.0430108	+	1325010	1326236	1227		similar to aluminum resistance protein and to B. subtilis YnbB protein (hypothetical)	hypothetical protein	Aluminum resistance protein	Operon_205	Inorganic ion transport and metabolism
lmo1331	12	279	0.0430108	+	1359352	1361523	2172	pnpA		polynucleotide phosphorylase/polyadenylase	Polyribonucleotide nucleotidyltransferase (EC 2.7.7.8)		Translation
lmo1333	12	279	0.0430108	-	1362765	1363244	480		similar to B. subtilis YqzC protein	hypothetical protein	FIG00774161: hypothetical protein	Operon_211	General function prediction only
lmo1336	12	279	0.0430108	+	1364031	1364570	540		similar to 5-formyltetrahydrofolate cyclo-ligase	hypothetical protein	5-formyltetrahydrofolate cyclo-ligase (EC 6.3.3.2)		Coenzyme transport and metabolism
lmo1353	12	279	0.0430108	-	1377695	1378660	966		similar to B. subtilis YqhQ protein	hypothetical protein	FIG00672904: hypothetical protein	Operon_214	General function prediction only
lmo1363	12	279	0.0430108	+	1385934	1386815	882		similar to geranyltranstransferase	hypothetical protein	Geranyltranstransferase (farnesyldiphosphate synthase) (EC 2.5.1.10)	Operon_216	Coenzyme transport and metabolism
lmo1400	12	279	0.0430108	+	1428442	1428939	498		similar to N-acetyltransferase	hypothetical protein	phosphinothricin N-acetyltransferase	Operon_227	Cell wall/membrane biogenesis
lmo1472	12	279	0.0430108	-	1504037	1505170	1134	dnaJ	chaperone Hsp40; co-chaperone with DnaK; Participates actively in the response to hyperosmotic and heat shock by preventing the aggregation of stress-denatured proteins and by disaggregating proteins, also in an autonomous, dnaK-independent fashion	chaperone protein DnaJ	Chaperone protein DnaJ	Operon_244	Posttranslational modification, protein turnover, chaperones
lmo1478	12	279	0.0430108	+	1511375	1511812	438		similar to transcriptional regulator (MerR family)	hypothetical protein	Transcriptional regulator, MerR family		Transcription
lmo1504	12	279	0.0430108	-	1532493	1535132	2640	alaS	Catalyzes a two-step reaction, first charging an alanyl molecule by linking its carboxyl group to the alpha-phosphate of ATP, followed by transfer of the aminoacyl-adenylate to its tRNA	alanyl-tRNA synthetase	Alanyl-tRNA synthetase (EC 6.1.1.7)		Translation
lmo1519	12	279	0.0430108	-	1550854	1552629	1776	aspS	catalyzes a two-step reaction, first charging an aspartate molecule by linking its carboxyl group to the alpha-phosphate of ATP, followed by transfer of the aminoacyl-adenylate to its tRNA; contains discriminating and non-discriminating subtypes	aspartyl-tRNA synthetase	Aspartyl-tRNA synthetase (EC 6.1.1.12)	Operon_252	Translation
lmo1522	12	279	0.0430108	-	1555680	1556132	453		hydrolyzes D-tyrosyl-tRNA(Tyr) into D-tyrosine and free tRNA(Tyr); possible defense mechanism against a harmful effect of D-tyrosine	D-tyrosyl-tRNA(Tyr) deacylase	D-tyrosyl-tRNA(Tyr) deacylase	Operon_253	Translation
lmo1528	12	279	0.0430108	-	1564343	1564633	291			hypothetical protein	FIG00774068: hypothetical protein	Operon_255	Not in COGs
lmo1530	12	279	0.0430108	-	1565139	1566278	1140	tgt	similar to tRNA-guanine transglycosylase Tgt; Exchanges the guanine residue with 7-aminomethyl-7-deazaguanine in tRNAs with GU(N) anticodons (tRNA-Asp, -Asn, -His and -Tyr)	queuine tRNA-ribosyltransferase	tRNA-guanine transglycosylase (EC 2.4.2.29)	Operon_256	Translation
lmo1576	12	279	0.0430108	-	1617901	1619214	1314			hypothetical protein	FIG009439: Cytosolic protein containing multiple CBS domains	Operon_267	Transcription
lmo1586	12	279	0.0430108	+	1627812	1628615	804		catalyzes the phosphorylation of NAD to NADP	inorganic polyphosphate/ATP-NAD kinase	NAD kinase (EC 2.7.1.23)		Carbohydrate transport and metabolism
lmo1633	12	279	0.0430108	-	1674961	1676325	1365	trpE	highly similar to anthranilate synthase alpha subunit; with component II, the glutamine amidotransferase, catalyzes the formation of anthranilate from chorismate and glutamine	anthranilate synthase component I	Anthranilate synthase, aminase component (EC 4.1.3.27)	Operon_280	Amino acid transport and metabolism; Coenzyme transport and metabolism;
lmo1663	12	279	0.0430108	-	1713234	1715099	1866	ansB	similar to asparagine synthetase	hypothetical protein	asparagine synthase( EC:6.3.5.4 )		Amino acid transport and metabolism
lmo1685	12	279	0.0430108	+	1749878	1751176	1299	gsaB	converts (S)-4-amino-5-oxopentanoate to 5-aminolevulinate	glutamate-1-semialdehyde aminotransferase	Glutamate-1-semialdehyde aminotransferase (EC 5.4.3.8)	Operon_291	Coenzyme transport and metabolism
lmo1696	12	279	0.0430108	-	1761318	1761992	675			hypothetical protein	FIG00774792: hypothetical protein	Operon_294	Defense/virulence mechanisms
lmo1701	12	279	0.0430108	-	1765117	1765470	354		lmo1701	hypothetical protein	FIG00774597: hypothetical protein	Operon_296	Not in COGs
lmo1705	12	279	0.0430108	+	1767846	1768490	645		similar to deoxyguanosine kinase/deoxyadenosine kinase(I) subunit	hypothetical protein	Deoxyadenosine kinase (EC 2.7.1.76) / Deoxyguanosine kinase (EC 2.7.1.113)		Nucleotide transport and metabolism
lmo1753	12	279	0.0430108	-	1822421	1823353	933		similar to YegS from E. coli	putative lipid kinase	Transcription regulator [contains diacylglycerol kinase catalytic domain]		Lipid transport and metabolism; General function prediction only;
lmo1769	12	279	0.0430108	-	1841094	1843313	2220	purQ	catalyzes the formation of 2-(formamido)-N1-(5-phospho-D-ribosyl)acetamidine from N2-formyl-N1-(5-phospho-D-ribosyl)glycinamide and L-glutamine in purine biosynthesis	phosphoribosylformylglycinamidine synthase II	Phosphoribosylformylglycinamidine synthase, synthetase subunit (EC 6.3.5.3)	Operon_310	Nucleotide transport and metabolism
lmo1779	12	279	0.0430108	+	1855571	1855933	363		lmo1779	hypothetical protein	FIG00774618: hypothetical protein	Operon_311	Not in COGs
lmo1819	12	279	0.0430108	-	1892603	1893478	876		EngC; RsgA; CpgA; circularly permuted GTPase; ribosome small subunit-dependent GTPase A; has the pattern G4-G1-G3 as opposed to other GTPases; interacts strongly with 30S ribosome which stimulates GTPase activity	ribosome-associated GTPase	Ribosome small subunit-stimulated GTPase EngC	Operon_322	General function prediction only
lmo1820	12	279	0.0430108	-	1893497	1895464	1968		similar to putative serine/threonine-specific protein kinase	hypothetical protein	Serine/threonine protein kinase PrkC, regulator of stationary phase	Operon_322	General function prediction only; Signal transduction mechanisms; Transcription; Replication, recombination and repair; Function unknown;
lmo1900	12	279	0.0430108	-	1975059	1975442	384	panD	similar to aspartate 1-decarboxylases; Converts L-aspartate to beta-alanine and provides the major route of beta-alanine production in bacteria. Beta-alanine is essential for the biosynthesis of pantothenate (vitamin B5)	aspartate alpha-decarboxylase	Aspartate 1-decarboxylase (EC 4.1.1.11)	Operon_341	Coenzyme transport and metabolism
lmo1918	12	279	0.0430108	-	1993372	1994637	1266			hypothetical protein	NAD(FAD)-utilizing dehydrogenases		General function prediction only
lmo1982	12	279	0.0430108	-	2053274	2053801	528			hypothetical protein	GNAT family acetyltransferase BA4593	Operon_359	Translation
lmo2009	12	279	0.0430108	-	2082495	2083424	930		similar to putative transport system integral membrane protein	hypothetical protein	ABC transporter, permease protein	Operon_362	Carbohydrate transport and metabolism
lmo2012	12	279	0.0430108	-	2086817	2087428	612			hypothetical protein	FIG00774045: hypothetical protein		Function unknown
lmo2027	12	279	0.0430108	-	2108500	2109603	1104			putative cell surface protein, internalin proteins	Internalin-like protein Lmo2470 homolog		Function unknown
lmo2089	12	279	0.0430108	-	2168054	2169097	1044		similar to lipases	hypothetical protein	Esterase/lipase		Lipid transport and metabolism
lmo2112	12	279	0.0430108	+	2192379	2192609	231		lmo2112	hypothetical protein	DNA-binding protein	Operon_386	Not in COGs
lmo2166	12	279	0.0430108	-	2248946	2249617	672		lmo2166	hypothetical protein	cyclic nucleotide-binding protein	Operon_394	Signal transduction mechanisms
lmo2202	12	279	0.0430108	-	2290989	2291927	939		similar to 3-oxoacyl- acyl-carrier protein synthase; FabH; beta-ketoacyl-acyl carrier protein synthase III; catalyzes the condensation of acetyl-CoA with malonyl-ACP to initiate cycles of fatty acid elongation; differs from 3-oxoacyl-(acyl carrier protein) synthase I and II in that it utilizes CoA thioesters as primers rather than acyl-ACPs	3-oxoacyl-(acyl carrier protein) synthase III	3-oxoacyl-[acyl-carrier-protein] synthase, KASIII (EC 2.3.1.41)	Operon_399	Lipid transport and metabolism
lmo2260	12	279	0.0430108	-	2347276	2348151	876			hypothetical protein	Acetyltransferase, GNAT family, potentially associated with YqeK		Transcription; General function prediction only;
lmo2264	12	279	0.0430108	-	2350398	2351300	903			hypothetical protein	membrane protein	Operon_413	Function unknown
lmo2266	12	279	0.0430108	-	2351767	2352615	849			hypothetical protein	Fumarylacetoacetate hydrolase family protein	Operon_413	Secondary metabolites biosynthesis, transport and catabolism
lmo2366	12	279	0.0430108	-	2443368	2444126	759		similar to transcription regulator DeoR family	hypothetical protein	Transcriptional regulator of rhamnose utilization, DeoR family		Transcription; Carbohydrate transport and metabolism;
lmo2383	12	279	0.0430108	+	2459819	2460106	288		similar to proteins involved in resistance to cholate and to NA(+) and in pH homeostasis; subunit F of antiporter complex involved in resistance to high concentrations of Na+, K+, Li+ and/or alkali	putative monovalent cation/H+ antiporter subunit F	Na(+) H(+) antiporter subunit F	Operon_425	Inorganic ion transport and metabolism
lmo2390	12	279	0.0430108	+	2465630	2466625	996		similar to hypothetical thioredoxine reductase	hypothetical protein	Thioredoxin reductase (EC 1.8.1.9)		Posttranslational modification, protein turnover, chaperones
lmo2400	12	279	0.0430108	-	2474309	2474752	444		similar to acetyltransferase	hypothetical protein	acetyltransferase, GNAT family	Operon_428	Transcription; General function prediction only;
lmo2403	12	279	0.0430108	-	2475860	2477251	1392		similar to B. subtilis YunD protein	hypothetical protein	5'-nucleotidase family protein in cluster with NagD-like phosphatase	Operon_428	Nucleotide transport and metabolism
lmo2427	12	279	0.0430108	-	2495818	2496993	1176		similar to cell division proteins RodA, FtsW	hypothetical protein	Cell division protein FtsW		Cell cycle control, mitosis and meiosis
lmo2429	12	279	0.0430108	-	2498381	2499172	792		similar to B. subtilis ferrichrome ABC transporter (ATP-binding protein) FhuC	hypothetical protein	Ferrichrome transport ATP-binding protein FhuC (TC 3.A.1.14.3)		Inorganic ion transport and metabolism; Coenzyme transport and metabolism;
lmo2467	12	279	0.0430108	-	2540421	2541857	1437		similar to chitinase and chitin binding protein	hypothetical protein	Chitin binding protein		General function prediction only; Function unknown;
lmo2530	12	279	0.0430108	-	2607605	2608477	873	atpG	highly similar to H+-transporting ATP synthase chain gamma; Produces ATP from ADP in the presence of a proton gradient across the membrane. The gamma chain is a regulatory subunit	F0F1 ATP synthase subunit gamma	ATP synthase gamma chain (EC 3.6.3.14)	Operon_452	Energy production and conversion
lmo2590	12	279	0.0430108	-	2678302	2679330	1029		similar to ATP binding proteins	hypothetical protein	Scaffold protein for [4Fe-4S] cluster assembly ApbC, MRP-like		Cell cycle control, mitosis and meiosis
lmo2594	12	279	0.0430108	-	2682584	2682943	360		lmo2594	hypothetical protein	FIG00774023: hypothetical protein		Not in COGs
lmo2677	12	279	0.0430108	-	2748685	2749497	813		similar to hydrolase (esterase)	hypothetical protein	hydrolase, alpha/beta fold family	Operon_481	General function prediction only
lmo2755	12	279	0.0430108	-	2832058	2833725	1668		similar to acylase and diesterase	hypothetical protein	hydrolase, CocE/NonD family	Operon_501	General function prediction only
lmo2760	12	279	0.0430108	-	2840286	2841896	1611		similar to ABC transporter (ATP-binding protein)	hypothetical protein	ABC transporter ATP-binding protein uup		General function prediction only
lmo2804	12	279	0.0430108	-	2888994	2890277	1284		lmo2804	hypothetical protein	FIG00774232: hypothetical protein	Operon_508	Not in COGs
lmo2845	12	279	0.0430108	+	2933303	2934715	1413		similar to transmembrane efflux proteins	hypothetical protein	putative transmembrane efflux protein		Carbohydrate transport and metabolism; Amino acid transport and metabolism; Inorganic ion transport and metabolism; General function prediction only;
rli100	12	279	0.0430108	-	2424807	2424866	60	Srna	Mraheil et al. 2011		Wurtzel et al. 2012;Mraheil et al. 2011;
rli111	12	279	0.0430108	+	2736457	2736640	184	Srna	Mraheil et al. 2011		Wurtzel et al. 2012;Mraheil et al. 2011;
rli116	12	279	0.0430108	+	143795	144000	206	Srna	Mraheil et al. 2011		Wurtzel et al. 2012;
rli118	12	279	0.0430108	+	199775	199884	110	Srna	Mraheil et al. 2011		Wurtzel et al. 2012;
rli137	12	279	0.0430108	+	2293286	2293472	187	Srna	Wurtzel et al. 2012		Wurtzel et al. 2012;
rli140	12	279	0.0430108	-	2395032	2395244	213	Srna	Wurtzel et al. 2012		Wurtzel et al. 2012;
rli146	12	279	0.0430108	+	318784	318834	51	Srna	Wurtzel et al. 2012		Wurtzel et al. 2012;
rli25	12	279	0.0430108	-	357516	357618	103	Srna	Toledo-Arana et al. 2009	rli23-2,	Toledo-Arana et al. 2009;Rfam 2012;
rli40	12	279	0.0430108	-	1275547	1275794	248	Srna	Toledo-Arana et al. 2009		Wurtzel et al. 2012;Toledo-Arana et al. 2009;Rfam 2012;
rli48	12	279	0.0430108	-	2361274	2361405	132	Srna	Toledo-Arana et al. 2009		Wurtzel et al. 2012;Toledo-Arana et al. 2009;Mraheil et al. 2011;Rfam 2012;
rli57	12	279	0.0430108	+	1216658	1216957	300	Srna	Toledo-Arana et al. 2009		Toledo-Arana et al. 2009;
rli82	12	279	0.0430108	-	910875	910942	68	Srna	Mraheil et al. 2011		Wurtzel et al. 2012;Mraheil et al. 2011;
rli88	12	279	0.0430108	+	1320429	1320501	73	Srna	Mraheil et al. 2011		Wurtzel et al. 2012;Mraheil et al. 2011;
PreQ1	13	279	0.046595	+	907926	907973	48	CisReg	Rfam		Toledo-Arana et al. 2009;Rfam 2012;
Purine-1	13	279	0.046595	-	611017	611119	103	CisReg	Rfam	Purine, Purine 1,	Toledo-Arana et al. 2009;Mraheil et al. 2011;Rfam 2012;
lmo0017	13	279	0.046595	-	20308	21426	1119		similar to Bacillus anthracis CapA protein (polyglutamate capsule biosynthesis)	hypothetical protein	Capsule biosynthesis protein capA		Cell wall/membrane biogenesis
lmo0028	13	279	0.046595	+	31088	31963	876		similar to E. coli microcin C7 self-immunity protein (MccF)	hypothetical protein	Muramoyltetrapeptide carboxypeptidase (EC 3.4.17.13)		Defense/virulence mechanisms
lmo0029	13	279	0.046595	+	32197	32535	339		lmo0029	hypothetical protein	FIG00774140: hypothetical protein		Not in COGs
lmo0040	13	279	0.046595	+	45325	46434	1110		Putative agmatine deiminase 2; catalyzes the formation of carbamoylputrescine from agmatine in the arginine decarboxylase pathway of putrescine biosynthesis	agmatine deiminase	Agmatine deiminase (EC 3.5.3.12)		Amino acid transport and metabolism
lmo0055	13	279	0.046595	+	58897	60189	1293	purA	highly similar to adenylosuccinate synthetase; catalyzes the formation of N6-(1,2,-dicarboxyethyl)-AMP from L-aspartate, inosine monophosphate and GTP in AMP biosynthesis	adenylosuccinate synthetase	Adenylosuccinate synthetase (EC 6.3.4.4)		Nucleotide transport and metabolism
lmo0068	13	279	0.046595	+	75342	75665	324		lmo0068	hypothetical protein	FIG00774538: hypothetical protein	Operon_012	Not in COGs
lmo0080	13	279	0.046595	+	84451	84849	399		lmo0080	hypothetical protein	Lmo0080 protein	Operon_014	Not in COGs
lmo0092	13	279	0.046595	+	100772	102142	1371		similar to ATP synthase beta chain; produces ATP from ADP in the presence of a proton gradient across the membrane; the beta chain is a regulatory subunit	F0F1 ATP synthase subunit beta	ATP synthase beta chain (EC 3.6.3.14)		Energy production and conversion
lmo0095	13	279	0.046595	+	103204	103836	633		lmo0095	hypothetical protein	FIG00774239: hypothetical protein		Not in COGs
lmo0104	13	279	0.046595	+	109349	109720	372		lmo0104	hypothetical protein	FIG00774471: hypothetical protein		Not in COGs
lmo0106	13	279	0.046595	+	112386	113288	903		similar to transcription regulator	hypothetical protein	Sugar kinase and transcription regulator (EC 2.7.1.-)		Transcription; Carbohydrate transport and metabolism;
lmo0184	13	279	0.046595	+	187867	189528	1662		similar to oligo-1,6-glucosidase	hypothetical protein	Oligo-1,6-glucosidase (EC 3.2.1.10)		Carbohydrate transport and metabolism
lmo0199	13	279	0.046595	+	202641	203597	957	prs	catalyzes the formation of 5-phospho-alpha-D-ribose 1-phosphate from D-ribose 5-phosphate and ATP	ribose-phosphate pyrophosphokinase	Ribose-phosphate pyrophosphokinase (EC 2.7.6.1)	Operon_031	Amino acid transport and metabolism; Nucleotide transport and metabolism;
lmo0209	13	279	0.046595	-	213735	214409	675		lmo0209	hypothetical protein	virulence cluster protein A VclA		Not in COGs
lmo0260	13	279	0.046595	+	280410	280955	546			hypothetical protein	FIG00774418: hypothetical protein		General function prediction only
lmo0306	13	279	0.046595	-	331063	331446	384		lmo0306	hypothetical protein	FIG00774255: hypothetical protein		Not in COGs
lmo0337	13	279	0.046595	+	367898	369373	1476		lmo0337	hypothetical protein	FIG00774154: hypothetical protein	Operon_056	Not in COGs
lmo0376	13	279	0.046595	-	401619	402539	921		similar to putative transcription regulator	hypothetical protein	Transcriptional regulator, DeoR family		Transcription
lmo0378	13	279	0.046595	+	403279	403725	447		lmo0378	hypothetical protein	FIG00774829: hypothetical protein		Not in COGs
lmo0481	13	279	0.046595	+	516746	518446	1701		in group A Streptococci this protein was found to cross react with anti myosin antibodies and may play a role in rheumatic fever	myosin-cross-reactive antigen	antigen, putative	Operon_083	Function unknown
lmo0518	13	279	0.046595	-	552563	552931	369			hypothetical protein	FIG00774559: hypothetical protein		Function unknown
lmo0564	13	279	0.046595	-	602208	602930	723	hisA	highly similar to phosphoribosylformimino-5-aminoimidazole carboxamide ribotide isomerase; catalyzes the formation of 5-(5-phospho-1-deoxyribulos-1-ylamino)methylideneamino-l-(5-phosphoribosyl)imidazole-4-carboxamide from 1-(5-phosphoribosyl)-5-[(5-phosphoribosylamino)methylideneamino] imidazole-4-carboxamide	1-(5-phosphoribosyl)-5-[(5-phosphoribosylamino)methylideneamino] imidazole-4-carboxamide isomerase	Phosphoribosylformimino-5-aminoimidazole carboxamide ribotide isomerase (EC 5.3.1.16)	Operon_091	Amino acid transport and metabolism
lmo0588	13	279	0.046595	+	629088	630491	1404		similar to DNA photolyase	hypothetical protein	Deoxyribodipyrimidine photolyase (EC 4.1.99.3)		Replication, recombination and repair
lmo0595	13	279	0.046595	-	636440	637717	1278		similar to O-acetylhomoserine sulfhydrylase	hypothetical protein	O-acetylhomoserine sulfhydrylase (EC 2.5.1.49) / O-succinylhomoserine sulfhydrylase (EC 2.5.1.48)	Operon_096	Amino acid transport and metabolism
lmo0607	13	279	0.046595	+	645878	647590	1713		similar to ABC transporter, ATP-binding protein	hypothetical protein	Lipid A export ATP-binding/permease protein MsbA	Operon_099	Defense/virulence mechanisms
lmo0608	13	279	0.046595	+	647587	649404	1818		similar to ABC transporter, ATP-binding protein	hypothetical protein	Lipid A export ATP-binding/permease protein MsbA	Operon_099	Defense/virulence mechanisms
lmo0705	13	279	0.046595	+	738191	739711	1521	flgK	similar to flagellar hook-associated protein FlgK; with FlgL acts as a hook filament junction protein to join the flagellar filament to the hook	flagellar hook-associated protein FlgK	Flagellar hook-associated protein FlgK	Operon_112	Cell motility
lmo0732	13	279	0.046595	+	761552	763468	1917			peptidoglycan binding protein	Internalin-like protein (LPXTG motif) Lmo0732 homolog		Function unknown
lmo0763	13	279	0.046595	+	788642	789514	873			hypothetical protein	Ser/Thr protein phosphatase family protein	Operon_121	General function prediction only
lmo0776	13	279	0.046595	-	801336	802202	867		similar to transcription regulator (repressor)	hypothetical protein	Fructokinase (EC 2.7.1.4)		Transcription; Carbohydrate transport and metabolism;
lmo0791	13	279	0.046595	+	819389	820039	651		lmo0791	hypothetical protein	FIG00774249: hypothetical protein		General function prediction only
lmo0809	13	279	0.046595	+	836745	837551	807		similar to spermidine/putrescine ABC transporter, permease protein	hypothetical protein	Spermidine Putrescine ABC transporter permease component potC (TC_3.A.1.11.1)	Operon_127	Amino acid transport and metabolism
lmo0822	13	279	0.046595	-	848804	849193	390		similar to transcriptional regulators	hypothetical protein	transcriptional regulator, MerR family		Transcription
lmo0828	13	279	0.046595	+	854745	855581	837		similar to transposases	hypothetical protein	ISLmo1, transposase OrfB, C-terminus		Not in COGs
lmo0830	13	279	0.046595	-	859656	861617	1962	fbp	highly similar to fructose-1,6-bisphosphatase	hypothetical protein	Fructose-1,6-bisphosphatase, Bacillus type (EC 3.1.3.11)		Carbohydrate transport and metabolism
lmo0837	13	279	0.046595	+	867067	868800	1734			Pseudo-gene or RefSeq provisional	ABC transporter, ATP-binding protein		Not in COGs
lmo0842	13	279	0.046595	+	875721	881855	6135			peptidoglycan binding protein	Putative peptidoglycan bound protein (LPXTG motif) Lmo0842 homolog		Not in COGs
lmo0866	13	279	0.046595	+	905962	907524	1563		similar to ATP-dependent RNA helicase	hypothetical protein	Cold-shock DEAD-box protein A		Replication, recombination and repair; Transcription; Translation;
lmo0898	13	279	0.046595	+	933959	936136	2178			hypothetical protein	Transcription accessory protein (S1 RNA-binding domain)	Operon_137	Transcription
lmo0962	13	279	0.046595	+	995210	995767	558	lemA		epitope LemA	LemA protein	Operon_152	Function unknown
lmo0965	13	279	0.046595	-	997795	998379	585		similar to B. subtilis YjbK protein	hypothetical protein	Adenylate cyclase	Operon_153	Function unknown
lmo0989	13	279	0.046595	+	1019545	1019970	426		similar to regulatory proteins (MarR family)	hypothetical protein	Transcriptional regulator, MarR family		Transcription
lmo1020	13	279	0.046595	+	1049273	1049986	714		similar to B. subtilis YvqF protein	hypothetical protein	hypothetical protein	Operon_163	Function unknown
lmo1023	13	279	0.046595	+	1051695	1052354	660		similar to a bacterial K(+)-uptake system	hypothetical protein	Trk system potassium uptake protein TrkA	Operon_163	Inorganic ion transport and metabolism
lmo1127	13	279	0.046595	+	1161220	1161675	456		lmo1127	hypothetical protein	FIG00774162: hypothetical protein	Operon_182	Function unknown
lmo1169	13	279	0.046595	+	1196097	1197182	1086	cobD	similar to Salmonella typhimurium CobD protein and to histidinol-phosphate aminotransferase; cobalamin biosynthesis protein; decarboxylates L-threonine-O-3-phosphate to yield (R)-1-amino-2-propanol O-2-phosphate, the precursor for the linkage between the nucleotide loop and the corrin ring in cobalamin; structurally similar to histidinol phosphate aminotransferase	threonine-phosphate decarboxylase	L-threonine 3-O-phosphate decarboxylase (EC 4.1.1.81)	Operon_185	Amino acid transport and metabolism
lmo1201	13	279	0.046595	+	1225300	1226781	1482		similar uroporphyrinogen-III methyltransferase/uroporphyrinogen-III synthase	hypothetical protein	Uroporphyrinogen-III methyltransferase (EC 2.1.1.107) / Uroporphyrinogen-III synthase (EC 4.2.1.75)		Coenzyme transport and metabolism
lmo1229	13	279	0.046595	+	1254459	1254722	264		similar to B. subtilis YshA protein	hypothetical protein	Z-ring-associated protein	Operon_193	Function unknown
lmo1244	13	279	0.046595	+	1269834	1270433	600		weakly similar to phosphoglycerate mutase 1	hypothetical protein	Hypothetical, related to broad specificity phosphatases COG0406		Carbohydrate transport and metabolism
lmo1289	13	279	0.046595	+	1313654	1315435	1782		similar to internalin proteins, putative peptidoglycan bound protein (LPXTG motif)	hypothetical protein	Internalin-like protein (LPXTG motif) Lmo1289 homolog		Function unknown
lmo1310	13	279	0.046595	-	1336448	1337752	1305		similar to E. coli YbdN protein	hypothetical protein	Co-activator of prophage gene expression IbrA	Operon_207	General function prediction only
lmo1322	13	279	0.046595	+	1351964	1353082	1119	nusA	highly similar to N utilization substance protein A (NusA protein); modifies transcription through interactions with RNA polymerase affecting elongation, readthrough, termination, and antitermination	transcription elongation factor NusA	Transcription termination protein NusA	Operon_209	Transcription
lmo1358	13	279	0.046595	+	1382569	1382976	408		similar to B. subtilis YqhY protein	hypothetical protein	Alkaline shock protein	Operon_216	Function unknown
lmo1378	13	279	0.046595	+	1403227	1404678	1452	lisK		two-component sensor histidine kinase	Two-component system histidine kinase	Operon_220	Signal transduction mechanisms
lmo1440	13	279	0.046595	+	1473889	1474689	801			hypothetical protein	membrane protein		Not in COGs
lmo1448	13	279	0.046595	-	1480246	1481172	927		Probable manganese-dependent inorganic pyrophosphatase; catalyzes the hydrolysis of pyrophosphate to phosphate	putative manganese-dependent inorganic pyrophosphatase	Manganese-dependent inorganic pyrophosphatase (EC 3.6.1.1)	Operon_239	Energy production and conversion
lmo1450	13	279	0.046595	-	1482096	1483403	1308		similar to ATP-dependent RNA helicase, DEAD-box family (deaD)	hypothetical protein	ATP-dependent RNA helicase YqfR	Operon_239	Replication, recombination and repair; Transcription; Translation;
lmo1452	13	279	0.046595	-	1484590	1485711	1122			hypothetical protein	UPF0135 protein Bsu YqfO @ Bsu YqfO NIF3/CutA domain	Operon_240	Function unknown
lmo1489	13	279	0.046595	-	1521243	1521533	291			hypothetical protein	FIG004454: RNA binding protein	Operon_245	Translation
lmo1496	13	279	0.046595	-	1527422	1527904	483	greA	similar to transcription elongation factor GreA; necessary for efficient RNA polymerase transcription elongation past template-encoded arresting sites; arresting sites in DNA have the property of trapping a certain fraction of elongating RNA polymerases that pass through, resulting in locked ternary complexes. Cleavage of the nascent transcript by cleavage factors such as GreA or GreB allows the …	transcription elongation factor GreA	Transcription elongation factor GreA	Operon_246	Transcription
lmo1503	13	279	0.046595	-	1532129	1532401	273		lmo1503	hypothetical protein	Hypothetical protein possible functionally linked with Alanyl-tRNA synthetase	Operon_248	Function unknown
lmo1544	13	279	0.046595	-	1578625	1579425	801	minD	highly similar to cell division inhibitor (septum placement) protein MinD	hypothetical protein	Septum site-determining protein MinD	Operon_260	Cell cycle control, mitosis and meiosis
lmo1561	13	279	0.046595	-	1598432	1599808	1377	dnaB		chromosome replication initiation / membrane attachment protein DnaB	Helicase loader DnaB	Operon_264	Replication, recombination and repair
lmo1571	13	279	0.046595	-	1610206	1611165	960	pfkA	highly similar to 6-phosphofructokinase; catalyzes the formation of D-fructose 1,6-bisphosphate from D-fructose 6-phosphate in glycolysis	6-phosphofructokinase	6-phosphofructokinase (EC 2.7.1.11)		Carbohydrate transport and metabolism
lmo1609	13	279	0.046595	-	1654268	1654579	312		similar to thioredoxin	hypothetical protein	FIG009688: Thioredoxin	Operon_274	Posttranslational modification, protein turnover, chaperones; Energy production and conversion;
lmo1666	13	279	0.046595	-	1717193	1722328	5136			peptidoglycan linked protein (LPXTG)	Putative peptidoglycan bound protein (LPXTG motif) Lmo1666 homolog	Operon_288	Not in COGs
lmo1668	13	279	0.046595	-	1723356	1723598	243		some similarity to hypothetical proteins	hypothetical protein	FIG00774067: hypothetical protein	Operon_288	Not in COGs
lmo1673	13	279	0.046595	-	1727009	1727827	819	menB	similar to dihydroxynapthoic acid synthetase; catalyzes the formation of 1,4-dihydroxy-2-naphthoate from O-succinylbenzoyl-CoA	naphthoate synthase	Naphthoate synthase (EC 4.1.3.36)	Operon_289	Coenzyme transport and metabolism
lmo1714	13	279	0.046595	-	1776257	1776829	573		lmo1714	hypothetical protein	FIG00774475: hypothetical protein		Not in COGs
lmo1727	13	279	0.046595	-	1788812	1789777	966		similar to transcription regulators (LacI family)	hypothetical protein	Maltose operon transcriptional repressor MalR, LacI family	Operon_301	Transcription
lmo1734	13	279	0.046595	-	1800256	1804848	4593		similar to glutamate synthase (large subunit)	hypothetical protein	Glutamate synthase [NADPH] large chain (EC 1.4.1.13)	Operon_303	Amino acid transport and metabolism
lmo1739	13	279	0.046595	-	1808460	1809107	648		similar to amino acid (glutamine) ABC transporter (ATP-binding protein)	hypothetical protein	amino acid ABC transporter, ATP-binding protein	Operon_305	Amino acid transport and metabolism
lmo1746	13	279	0.046595	-	1815143	1817122	1980		similar to ABC transporter (permease)	hypothetical protein	Bacitracin export permease protein BceB	Operon_306	Defense/virulence mechanisms
lmo1749	13	279	0.046595	+	1818740	1819213	474		similar to shikimate kinase	hypothetical protein	Shikimate kinase I (EC 2.7.1.71)		Amino acid transport and metabolism
lmo1775	13	279	0.046595	-	1847472	1847960	489	purE	Catalyzes a step in the de novo purine nucleotide biosynthetic pathway	phosphoribosylaminoimidazole carboxylase catalytic subunit	Phosphoribosylaminoimidazole carboxylase catalytic subunit (EC 4.1.1.21)	Operon_310	Nucleotide transport and metabolism
lmo1856	13	279	0.046595	-	1932324	1933025	702	deoD	catalyzes the reversible phosphorolysis of ribonucleosides and 2'- deoxyribonucleosides to the free base and (2'-deoxy)ribose-1- phosphate	purine nucleoside phosphorylase	Purine nucleoside phosphorylase (EC 2.4.2.1)	Operon_329	Nucleotide transport and metabolism
lmo1872	13	279	0.046595	-	1946488	1947363	876		similar to methyltransferases	hypothetical protein	Ribosomal RNA large subunit methyltransferase A (EC 2.1.1.51)		Secondary metabolites biosynthesis, transport and catabolism; General function prediction only;
lmo1901	13	279	0.046595	-	1975446	1976303	858	panC	similar to panthotenate synthetases; catalyzes the formation of (R)-pantothenate from pantoate and beta-alanine	pantoate--beta-alanine ligase	Pantoate--beta-alanine ligase (EC 6.3.2.1)	Operon_341	Coenzyme transport and metabolism
lmo1964	13	279	0.046595	-	2037953	2038840	888		similar to ABC transporter, ATP-binding protein	hypothetical protein	ABC transporter, ATP-binding protein	Operon_355	Defense/virulence mechanisms
lmo2005	13	279	0.046595	-	2077019	2078014	996		similar to oxidoreductase	hypothetical protein	putative oxidoreductase		Energy production and conversion
lmo2010	13	279	0.046595	-	2083537	2085021	1485		similar to two-component response regulator	hypothetical protein	DNA-binding response regulator		Signal transduction mechanisms
lmo2015	13	279	0.046595	+	2091698	2094808	3111		similar to alpha-mannosidase	hypothetical protein	Alpha-mannosidase (EC 3.2.1.24)		Carbohydrate transport and metabolism
lmo2030	13	279	0.046595	-	2111222	2111680	459			hypothetical protein	FIG001960: FtsZ-interacting protein related to cell division	Operon_366	Function unknown
lmo2036	13	279	0.046595	-	2117304	2118671	1368	murD	similar to UDP-N-acetylmuramoylalanine D-glutamate ligase; UDP-N-acetylmuramoylalanine--D-glutamate ligase; involved in peptidoglycan biosynthesis; cytoplasmic; catalyzes the addition of glutamate to the nucleotide precursor UDP-N-acetylmuramoyl-L-alanine during cell wall formation	UDP-N-acetylmuramoyl-L-alanyl-D-glutamate synthetase	UDP-N-acetylmuramoylalanine--D-glutamate ligase (EC 6.3.2.9)	Operon_367	Cell wall/membrane biogenesis
lmo2046	13	279	0.046595	-	2129185	2130078	894		weakly similar to ketopantoate reductase involved in thiamin biosynthesis; ketopantoate reductase; catalyzes the NADPH reduction of ketopantoate to pantoate; functions in pantothenate (vitamin B5) biosynthesis	2-dehydropantoate 2-reductase	2-dehydropantoate 2-reductase (EC 1.1.1.169)	Operon_369	Coenzyme transport and metabolism
lmo2054	13	279	0.046595	-	2136893	2137174	282			hypothetical protein	hypothetical Cytosolic Protein	Operon_372	Function unknown
lmo2061	13	279	0.046595	-	2142480	2143097	618			hypothetical protein	FIG00774218: hypothetical protein	Operon_373	Function unknown
lmo2111	13	279	0.046595	-	2191525	2192256	732		similar to FMN-containing NADPH-linked nitro/flavin reductase	hypothetical protein	Oxygen-insensitive NADPH nitroreductase (EC 1.-.-.-)	Operon_385	Energy production and conversion
lmo2149	13	279	0.046595	-	2233841	2234158	318			hypothetical protein	hypothetical protein		General function prediction only
lmo2152	13	279	0.046595	-	2234982	2235308	327		similar to thioredoxin	hypothetical protein	thioredoxin, putative	Operon_392	Posttranslational modification, protein turnover, chaperones; Energy production and conversion;
lmo2190	13	279	0.046595	-	2278639	2279292	654	mecA	enables recognition and targeting of proteins for proteolysis, involved in negative regulation of competence	adaptor protein	Negative regulator of genetic competence MecA		Posttranslational modification, protein turnover, chaperones; Signal transduction mechanisms; Cell motility;
lmo2197	13	279	0.046595	+	2286839	2287183	345		lmo2197	hypothetical protein	FIG00774927: hypothetical protein		Energy production and conversion
lmo2221	13	279	0.046595	-	2308741	2311464	2724			hypothetical protein	DNA double-strand break repair Rad50 ATPase	Operon_405	Function unknown
lmo2353	13	279	0.046595	-	2419797	2421749	1953		similar to putative Na+/H+ antiporter	hypothetical protein	Na+/H+ antiporter	Operon_420	Inorganic ion transport and metabolism
lmo2372	13	279	0.046595	+	2449155	2449835	681		similar to ABC-transporter ATP binding proteins	hypothetical protein	ABC transporter ATP-binding protein YvcR	Operon_424	Defense/virulence mechanisms
lmo2382	13	279	0.046595	+	2459343	2459822	480		similar to proteins involved in resistance to cholate and to NA(+) and in pH homeostasis; subunit E of antiporter complex involved in resistance to high concentrations of Na+, K+, Li+ and/or alkali	putative monovalent cation/H+ antiporter subunit E	Na(+) H(+) antiporter subunit E	Operon_425	Inorganic ion transport and metabolism
lmo2402	13	279	0.046595	-	2475588	2475863	276		similar to B. subtilis YutD protein	hypothetical protein	Hypothetical DUF1027 domain protein	Operon_428	Function unknown
lmo2448	13	279	0.046595	-	2519935	2520399	465	smpB	binds to ssrA RNA (tmRNA) and is required for its successful binding to ribosomes; also appears to function in the trans-translation step by promoting accommodation of tmRNA into the ribosomal A site; SmpB protects the tmRNA from RNase R degradation in Caulobacter crescentus; both the tmRNA and SmpB are regulated in cell cycle-dependent manner; functions in release of stalled ribosomes from damag…	SsrA-binding protein	tmRNA-binding protein SmpB	Operon_434	Posttranslational modification, protein turnover, chaperones
lmo2464	13	279	0.046595	-	2538588	2539196	609		similar to transcription regulator	hypothetical protein	Transcriptional regulator, TetR family	Operon_436	Transcription
lmo2492	13	279	0.046595	-	2568625	2569011	387		lmo2492	hypothetical protein	FIG00774298: hypothetical protein	Operon_443	Not in COGs
lmo2512	13	279	0.046595	-	2590802	2591458	657	comFC	similar to late competence protein comFC	hypothetical protein	ComF operon protein C		General function prediction only
lmo2529	13	279	0.046595	-	2606123	2607544	1422	atpD	highly similar to H+-transporting ATP synthase chain beta; Produces ATP from ADP in the presence of a proton gradient across the membrane. The beta chain is a regulatory subunit	F0F1 ATP synthase subunit beta	ATP synthase beta chain (EC 3.6.3.14)	Operon_452	Energy production and conversion
lmo2536	13	279	0.046595	-	2612205	2612603	399	atpI	highly similar to ATP synthase subunit i	hypothetical protein	FIG048548: ATP synthase protein I2	Operon_452	Not in COGs
lmo2599	13	279	0.046595	-	2686049	2686846	798		highly similar to B. subtilis YbaF protein	hypothetical protein	Transmembrane component of general energizing module of ECF transporters	Operon_468	Inorganic ion transport and metabolism
lmo2657	13	279	0.046595	-	2730564	2731961	1398		similar to dGTP triphosphohydrolase; dGTPase family type 3 subfamily, presumably hydrolyzes dGTP to deoxyguanosine and triphosphate	deoxyguanosinetriphosphate triphosphohydrolase-like protein	deoxyguanosinetriphosphate triphosphohydrolase	Operon_476	Nucleotide transport and metabolism
lmo2691	13	279	0.046595	+	2766935	2768707	1773		similar to autolysin, N-acetylmuramidase; cell wall hydrolase; muramidase-2 like protein in Enterococcus faecalis; in Enterococcus faecalis a mutant in this gene has no effect on virulence in mouse models; Listeria monocytogenes MurA in involved in general autolysis; contains an N-terminal muramidase domain and C-terminal LysM repeats for cell wall-anchoring	autolysin	Membrane-bound lytic murein transglycosylase D precursor (EC 3.2.1.-)		Cell wall/membrane biogenesis; Cell motility; Intracellular trafficking and secretion;
lmo2732	13	279	0.046595	-	2804522	2805274	753		lmo2732	hypothetical protein	phosphosugar-binding protein	Operon_493	Transcription
lmo2781	13	279	0.046595	-	2865127	2867397	2271		similar to beta-glucosidase	hypothetical protein	Beta-glucosidase (EC 3.2.1.21)		Carbohydrate transport and metabolism
lmo2793	13	279	0.046595	-	2879906	2880205	300		lmo2793	hypothetical protein	FIG00774406: hypothetical protein	Operon_506	Not in COGs
lmo2822	13	279	0.046595	-	2909753	2910076	324		lmo2822	hypothetical protein	FIG00774271: hypothetical protein	Operon_512	Not in COGs
lmo2857	13	279	0.046595	-	2943871	2944341	471			hypothetical protein	FIG00774274: hypothetical protein		Not in COGs
rli102	13	279	0.046595	+	2454489	2454690	202	Srna	Mraheil et al. 2011		Wurtzel et al. 2012;Mraheil et al. 2011;
rli103	13	279	0.046595	-	2498270	2498344	75	Srna	Mraheil et al. 2011		Mraheil et al. 2011;
rli125	13	279	0.046595	-	1154319	1154671	353	Srna	Wurtzel et al. 2012		Wurtzel et al. 2012;
rli131	13	279	0.046595	-	2031272	2031354	83	Srna	Wurtzel et al. 2012		Wurtzel et al. 2012;
rli52	13	279	0.046595	-	552327	552421	95	Srna	Toledo-Arana et al. 2009		Toledo-Arana et al. 2009;Mraheil et al. 2011;Wurtzel et al. 2012;Rfam 2012;
rli84	13	279	0.046595	+	1093855	1093954	100	Srna	Mraheil et al. 2011		Wurtzel et al. 2012;Mraheil et al. 2011;
anti0330-rli25	14	279	0.0501792	-	357292	357591	300	ASrna	Wurtzel et al. 2012		Wurtzel et al. 2012;
anti0796	14	279	0.0501792	+	823682	823884	203	ASrna	Mraheil et al. 2011		Mraheil et al. 2011;
anti0828-rli35	14	279	0.0501792	-	855168	855467	300	ASrna	Wurtzel et al. 2012		Wurtzel et al. 2012;
anti0943	14	279	0.0501792	-	979023	979137	115	ASrna	Mraheil et al. 2011		Mraheil et al. 2011;
lmo0139	14	279	0.0501792	+	141337	141705	369		lmo0139	hypothetical protein	FIG00774625: hypothetical protein		Not in COGs
lmo0234	14	279	0.0501792	+	254707	255780	1074		highly similar to B. subtilis YacL protein	hypothetical protein	Membrane-associated protein containing a homolog of PilT-like ATPase N-terminal domain, YACL B.subtilis ortholog	Operon_039	General function prediction only
lmo0270	14	279	0.0501792	-	293212	293841	630		lmo0270	hypothetical protein	FIG00774432: hypothetical protein	Operon_047	Carbohydrate transport and metabolism
lmo0271	14	279	0.0501792	-	293845	295281	1437		highly similar to phospho-beta-glucosidase	hypothetical protein	Beta-glucosidase (EC 3.2.1.21); 6-phospho-beta-glucosidase (EC 3.2.1.86)	Operon_047	Carbohydrate transport and metabolism
lmo0285	14	279	0.0501792	-	308334	309155	822			putative lipoprotein	Methionine ABC transporter substrate-binding protein	Operon_050	Inorganic ion transport and metabolism
lmo0293	14	279	0.0501792	+	319049	319528	480		conserved hypothetical protein, highly similar to B. subtilis YydA proteinYyd; SPOUT methyltransferase family protein; crystal structure shows homodimer; in Escherichia coli this protein methylates pseudouridine at position 1915 of the 23S ribosomal RNA	rRNA large subunit methyltransferase	LSU m3Psi1915 methyltransferase RlmH ## ybeA		Function unknown
lmo0307	14	279	0.0501792	+	331543	332688	1146		lmo0307	hypothetical protein	FIG00774072: hypothetical protein		Not in COGs
lmo0313	14	279	0.0501792	+	338341	339087	747			hypothetical protein	Putative deoxyribonuclease similar to YcfH, type 4		Replication, recombination and repair
lmo0329	14	279	0.0501792	+	356567	356872	306		similar to transposase	hypothetical protein	hypothetical protein		Not in COGs
lmo0358	14	279	0.0501792	+	385386	386780	1395		similar to PTS system, fructose-specific enzyme IIBC component	hypothetical protein	PTS system, fructose-specific IIBC component (EIIBC-Fru) (Fructose- permease IIBC component) (Phosphotransferase enzyme II, BC component) (EC 2.7.1.69)	Operon_059	Carbohydrate transport and metabolism
lmo0381	14	279	0.0501792	+	405221	405607	387		lmo0381	hypothetical protein	FIG00774936: hypothetical protein		Not in COGs
lmo0451	14	279	0.0501792	-	484620	485375	756		lmo0451	hypothetical protein	FIG00774112: hypothetical protein	Operon_078	Signal transduction mechanisms
lmo0467	14	279	0.0501792	+	504674	504997	324		lmo0467	hypothetical protein		Operon_081	Not in COGs
lmo0558	14	279	0.0501792	-	596580	597620	1041			hypothetical protein	6-phosphogluconolactonase (EC 3.1.1.31)		Carbohydrate transport and metabolism
lmo0584	14	279	0.0501792	+	623251	624423	1173			hypothetical protein	FIG00774156: hypothetical protein		General function prediction only
lmo0587	14	279	0.0501792	+	626506	628971	2466			putative secreted protein	cell surface protein precursor		Not in COGs
lmo0640	14	279	0.0501792	+	680360	681277	918		similar to oxidoreductase	hypothetical protein	Oxidoreductase, aldo/keto reductase family		General function prediction only
lmo0770	14	279	0.0501792	-	796075	797193	1119		similar to transcriptional regulator (LacI family)	hypothetical protein	Transcriptional regulator, GntR family		Transcription
lmo0793	14	279	0.0501792	-	821070	821771	702		similar to conserved hypothetical protein	hypothetical protein	putative transport protein		General function prediction only
lmo0827	14	279	0.0501792	+	854443	854748	306		similar to transposases	hypothetical protein	ISLmo1, transposase OrfA		Not in COGs
lmo0829	14	279	0.0501792	+	855759	859406	3648	nifJ	highly similar to pyruvate-flavodoxin oxidoreductase	hypothetical protein	Pyruvate-flavodoxin oxidoreductase (EC 1.2.7.-)		Energy production and conversion
lmo0843	14	279	0.0501792	-	881992	882249	258		similar to B. subtilis protein YsdA	hypothetical protein	cytochrome c oxidase, subunit IV		Function unknown
lmo0901	14	279	0.0501792	+	937739	939025	1287		similar to PTS system, cellobiose-specific IIC component	hypothetical protein	PTS system, cellobiose-specific IIC component (EC 2.7.1.69)		Carbohydrate transport and metabolism
lmo0908	14	279	0.0501792	-	944243	945379	1137		similar to membrane proteins	hypothetical protein	UPF0118 membrane protein YrrI		General function prediction only
lmo0927	14	279	0.0501792	-	963294	965255	1962			hypothetical protein	hypothetical protein		Cell wall/membrane biogenesis
lmo0951	14	279	0.0501792	-	985743	986564	822		lmo0951	hypothetical protein	Cell surface hydrolase, membrane-bound	Operon_148	General function prediction only
lmo0978	14	279	0.0501792	+	1009098	1010117	1020		similar to branched-chain amino acid aminotransferase; catalyzes the transamination of the branched-chain amino acids to their respective alpha-keto acids	branched-chain amino acid aminotransferase	Branched-chain amino acid aminotransferase (EC 2.6.1.42)		Amino acid transport and metabolism; Coenzyme transport and metabolism;
lmo0987	14	279	0.0501792	+	1016934	1017788	855		similar to Streptococcus agalactiae CylB protein	hypothetical protein	ABC transporter, permease protein		Defense/virulence mechanisms
lmo1056	14	279	0.0501792	+	1084413	1084724	312		lmo1056	hypothetical protein	FIG00774257: hypothetical protein		Not in COGs
lmo1080	14	279	0.0501792	+	1113759	1115630	1872		similar to B. subtilis minor teichoic acids biosynthesis protein GgaB	hypothetical protein	glycosyl transferase	Operon_175	Cell wall/membrane biogenesis
lmo1084	14	279	0.0501792	+	1118082	1118912	831		similar to DTDP-L-rhamnose synthetase	hypothetical protein	dTDP-4-dehydrorhamnose reductase (EC 1.1.1.133)	Operon_175	Cell wall/membrane biogenesis
lmo1269	14	279	0.0501792	+	1293088	1293654	567		similar to type-I signal peptidase	hypothetical protein	Signal peptidase I (EC 3.4.21.89)	Operon_200	Intracellular trafficking and secretion
lmo1300	14	279	0.0501792	+	1328357	1329652	1296		similar to arsenic efflux pump protein	hypothetical protein	Arsenic efflux pump protein		Inorganic ion transport and metabolism
lmo1312	14	279	0.0501792	-	1338925	1339299	375		lmo1312	hypothetical protein	FIG00774393: hypothetical protein	Operon_207	Not in COGs
lmo1347	14	279	0.0501792	-	1371454	1372476	1023	comGA	similar to B. subtilis comG operon protein 1	hypothetical protein	Late competence protein ComGA, access of DNA to ComEA		Cell motility; Intracellular trafficking and secretion;
lmo1354	14	279	0.0501792	+	1378840	1379901	1062		similar to aminopeptidase P	hypothetical protein	Aminopeptidase YpdF (MP-, MA-, MS-, AP-, NP- specific)	Operon_215	Amino acid transport and metabolism
lmo1370	14	279	0.0501792	+	1393517	1394584	1068		similar to branched-chain fatty-acid kinase; catalyzes the phosphorylation of 2-butanoate to butanoyl phosphate	butyrate kinase	Butyrate kinase (EC 2.7.2.7)	Operon_219	Energy production and conversion
lmo1390	14	279	0.0501792	+	1416686	1417738	1053		similar to ABC transporter (permease proteins)	hypothetical protein	Unspecified monosaccharide ABC transport system, permease component Ia (FIG025991) / Unspecified monosaccharide ABC transport system, permease component Ib (FIG143636)	Operon_224	General function prediction only
lmo1399	14	279	0.0501792	+	1426766	1428328	1563		protein from Staphylococcus aureus has phosphodiesterase activity against 2'-3'-cAMP and 2'-3'-cGMP	phosphodiesterase	FIG002344: Hydrolase (HAD superfamily)		General function prediction only
lmo1402	14	279	0.0501792	+	1429765	1430127	363		similar to B. subtilis YmcA protein	hypothetical protein	YMCA protein	Operon_227	Function unknown
lmo1408	14	279	0.0501792	-	1438724	1439254	531			hypothetical protein	Transcriptional regulator, PadR family		Transcription
lmo1434	14	279	0.0501792	-	1465638	1467305	1668			hypothetical protein	Ribonuclease J2 (endoribonuclease in RNA processing)	Operon_236	General function prediction only
lmo1435	14	279	0.0501792	-	1467325	1468206	882	dapA	similar to dihydrodipicolinate synthase; catalyzes the formation of dihydrodipicolinate from L-aspartate 4-semialdehyde and pyruvate in lysine and diaminopimelate biosynthesis	dihydrodipicolinate synthase	Dihydrodipicolinate synthase (EC 4.2.1.52)	Operon_236	Amino acid transport and metabolism; Cell wall/membrane biogenesis;
lmo1446	14	279	0.0501792	-	1478477	1479355	879	zurM		metal (zinc) transport protein (ABC transporter, permease protein)	Zinc ABC transporter, inner membrane permease protein ZnuB	Operon_238	Inorganic ion transport and metabolism
lmo1458	14	279	0.0501792	-	1491087	1493153	2067	glyS	similar to glycyl-tRNA synthetase beta chain; glycine--tRNA ligase beta chain; glyS; class II aminoacyl tRNA synthetase; tetramer of alpha(2)beta(2); catalyzes a two-step reaction; first charging a glycine molecule by linking the carboxyl group to the alpha-phosphate of ATP; second by transfer of the aminoacyl-adenylate to its tRNA	glycyl-tRNA synthetase subunit beta	Glycyl-tRNA synthetase beta chain (EC 6.1.1.14)	Operon_241	Translation
lmo1495	14	279	0.0501792	-	1526748	1527371	624			hypothetical protein	conserved hypothetical protein	Operon_246	Not in COGs
lmo1515	14	279	0.0501792	+	1548034	1548456	423			hypothetical protein	Iron-sulfur cluster regulator IscR		Transcription
lmo1525	14	279	0.0501792	-	1559081	1561432	2352		similar to single-stranded-DNA-specific exonuclease (RecJ)	hypothetical protein	Single-stranded-DNA-specific exonuclease RecJ (EC 3.1.-.-)	Operon_254	Replication, recombination and repair; Function unknown;
lmo1569	14	279	0.0501792	-	1607671	1608048	378	fxsA	F exclusion of bacteriophage T7; overproduction of this protein in Escherichia coli inhibits the F plasmid-mediated exclusion of bacteriophage T7; interacts with the F plasmid-encoded PifA protein; inner membrane protein	FxsA	FxsA protein	Operon_265	General function prediction only
lmo1578	14	279	0.0501792	+	1620091	1621188	1098		similar to X-Pro dipeptidase	hypothetical protein	Proline dipeptidase (EC 3.4.13.9)		Amino acid transport and metabolism
lmo1618	14	279	0.0501792	-	1660923	1661363	441		similar to transcription regulator MarR family	hypothetical protein	Transcriptional regulator, MarR family	Operon_276	Transcription
lmo1649	14	279	0.0501792	-	1697476	1697991	516		lmo1649	hypothetical protein	FIG00774115: hypothetical protein	Operon_284	Not in COGs
lmo1707	14	279	0.0501792	+	1769479	1769700	222		lmo1707	hypothetical protein	Hypothetical protein YfkK		Function unknown
lmo1713	14	279	0.0501792	+	1774991	1775983	993		similar to cell-shape determining proteins	rod shape-determining protein MreB	Cell-shape determining protein MreBH		Cell cycle control, mitosis and meiosis
lmo1716	14	279	0.0501792	+	1777763	1778338	576		similar to putative transcription regulators	hypothetical protein	Transcriptional regulator, TetR family		Transcription
lmo1726	14	279	0.0501792	-	1787769	1788752	984			hypothetical protein	oxidoreductase, Gfo/Idh/MocA family	Operon_301	General function prediction only
lmo1728	14	279	0.0501792	-	1789825	1793085	3261		some similarities to cellobiose-phosphorylase	hypothetical protein	sugar phosphorylase	Operon_301	Carbohydrate transport and metabolism
lmo1740	14	279	0.0501792	-	1809118	1809759	642		similar to amino acid (glutamine) ABC transporter, permease protein	hypothetical protein	ABC transporter membrane-spanning permease - glutamine transport	Operon_305	Amino acid transport and metabolism
lmo1750	14	279	0.0501792	-	1819244	1819798	555			hypothetical protein	Molybdate metabolism regulator		Function unknown
lmo1802	14	279	0.0501792	-	1875129	1875461	333			putative DNA-binding protein	Signal recognition particle associated protein	Operon_317	Function unknown
lmo1826	14	279	0.0501792	-	1902281	1902484	204	rpoZ	lmo1826; Promotes RNA polymerase assembly; latches the N- and C-terminal regions of the beta' subunit thereby facilitating its interaction with the beta and alpha subunits	DNA-directed RNA polymerase subunit omega	DNA-directed RNA polymerase omega subunit (EC 2.7.7.6)	Operon_323	Transcription
lmo1852	14	279	0.0501792	-	1928579	1928785	207		similar to putative mercuric ion binding proteins	hypothetical protein	Copper chaperone	Operon_328	Inorganic ion transport and metabolism
lmo1853	14	279	0.0501792	-	1928798	1931011	2214		similar to heavy metal-transporting ATPases	hypothetical protein	Lead, cadmium, zinc and mercury transporting ATPase (EC 3.6.3.3) (EC 3.6.3.5); Copper-translocating P-type ATPase (EC 3.6.3.4)	Operon_328	Inorganic ion transport and metabolism
lmo1862	14	279	0.0501792	-	1935964	1936749	786			hypothetical protein	FIG006988: Lipase/Acylhydrolase with GDSL-like motif	Operon_330	Amino acid transport and metabolism
lmo1875	14	279	0.0501792	-	1948871	1950763	1893		similar to putative ABC transporters (ATP-binding protein)	hypothetical protein	COG0488: ATPase components of ABC transporters with duplicated ATPase domains	Operon_333	General function prediction only
lmo1903	14	279	0.0501792	-	1977307	1977780	474		similar to thioredoxin	hypothetical protein	bacteriocin transport accessory protein		Posttranslational modification, protein turnover, chaperones; Energy production and conversion;
lmo1912	14	279	0.0501792	+	1985218	1986345	1128		similar to unknown proteins (hypothetical sensory transduction histidine kinase)	hypothetical protein	GGDEF domain protein	Operon_343	Signal transduction mechanisms
lmo1926	14	279	0.0501792	-	2001674	2002048	375		similar to chorismate mutase	hypothetical protein	Chorismate mutase II (EC 5.4.99.5)	Operon_346	Amino acid transport and metabolism
lmo1941	14	279	0.0501792	-	2015819	2016538	720			hypothetical protein	FIG00774028: hypothetical protein	Operon_349	Cell wall/membrane biogenesis
lmo2011	14	279	0.0501792	-	2085021	2086760	1740		similar to two-component sensor histidine kinase	hypothetical protein	Two-component sensor kinase YesM (EC 2.7.3.-)		Signal transduction mechanisms
lmo2080	14	279	0.0501792	-	2159224	2159604	381		lmo2080	hypothetical protein	FIG00774784: hypothetical protein	Operon_379	Not in COGs
lmo2100	14	279	0.0501792	-	2179758	2181203	1446		similar to transcriptional regulator (GntR family) and to aminotransferase (MocR-like)	hypothetical protein	Predicted transcriptional regulator of pyridoxine metabolism		Transcription; Amino acid transport and metabolism;
lmo2108	14	279	0.0501792	+	2188430	2189563	1134		similar to N-acetylglucosamine-6-phosphate deacetylase	hypothetical protein	N-acetylglucosamine-6-phosphate deacetylase (EC 3.5.1.25)	Operon_384	Carbohydrate transport and metabolism
lmo2145	14	279	0.0501792	-	2230042	2231058	1017			hypothetical protein	Predicted nicotinate-regulated transporter BH3254		General function prediction only
lmo2179	14	279	0.0501792	-	2264772	2268230	3459			peptidoglycan binding protein	Putative peptidoglycan bound protein (LPXTG motif) Lmo2179 homolog		Not in COGs
lmo2201	14	279	0.0501792	-	2289545	2290786	1242		similar to 3-oxoacyl-acyl-carrier protein synthase	hypothetical protein	3-oxoacyl-[acyl-carrier-protein] synthase, KASII (EC 2.3.1.41)	Operon_399	Lipid transport and metabolism; Secondary metabolites biosynthesis, transport and catabolism;
lmo2228	14	279	0.0501792	-	2317644	2317841	198			hypothetical protein	FIG00774397: hypothetical protein	Operon_406	Not in COGs
lmo2243	14	279	0.0501792	+	2334003	2334569	567		similar to methylphosphotriester-DNA alkyltransferase and transcriptional regulator	hypothetical protein	ADA regulatory protein / Methylated-DNA--protein-cysteine methyltransferase (EC 2.1.1.63)	Operon_409	Nucleotide transport and metabolism
lmo2249	14	279	0.0501792	+	2338420	2339418	999		similar to low-affinity inorganic phosphate transporter	hypothetical protein	Probable low-affinity inorganic phosphate transporter	Operon_411	Inorganic ion transport and metabolism
lmo2332	14	279	0.0501792	+	2401008	2402366	1359	int	putative integrase [Bacteriophage A118]	putative integrase	Integrase [Bacteriophage A118]		Replication, recombination and repair
lmo2355	14	279	0.0501792	-	2423480	2424721	1242		Similar to multidrug resistance protein	hypothetical protein	Multidrug resistance protein B	Operon_420	Carbohydrate transport and metabolism; Amino acid transport and metabolism; Inorganic ion transport and metabolism; General function prediction only;
lmo2369	14	279	0.0501792	-	2446240	2446593	354		similar to B. subtilis general stress protein 13 containing a ribosomal S1 protein domain; induced by heat shock, salt stress, oxidative stress, glucose limitation and oxygen limitation	general stress protein 13	SSU ribosomal protein S1p		Translation
lmo2411	14	279	0.0501792	-	2481732	2483126	1395			hypothetical protein	Iron-sulfur cluster assembly protein SufB	Operon_430	Posttranslational modification, protein turnover, chaperones
lmo2449	14	279	0.0501792	-	2520415	2522796	2382		similar to exoribonuclease RNase-R	hypothetical protein	3'-to-5' exoribonuclease RNase R	Operon_434	Transcription
lmo2537	14	279	0.0501792	-	2613435	2614574	1140		similar to UDP-N-acetylglucosamine 2-epimerase	hypothetical protein	UDP-N-acetylglucosamine 2-epimerase (EC 5.1.3.14)	Operon_453	Cell wall/membrane biogenesis
lmo2544	14	279	0.0501792	-	2620514	2621089	576		similar to thymidine kinase; catalyzes the formation of thymidine 5'-phosphate from thymidine	thymidine kinase	Thymidine kinase (EC 2.7.1.21)	Operon_455	Nucleotide transport and metabolism
lmo2564	14	279	0.0501792	+	2643753	2643938	186		similar to 4-oxalocrotonate isomerase	hypothetical protein	4-oxalocrotonate tautomerase (EC 5.3.2.-); Xylose transport system permease protein xylH		General function prediction only
lmo2589	14	279	0.0501792	-	2671624	2672511	888		similar to transcription regulator TetR/AcrR family	hypothetical protein	Transcriptional regulator, TetR family		Transcription
lmo2709	14	279	0.0501792	+	2782739	2782894	156		lmo2709	hypothetical protein	FIG00774121: hypothetical protein		Not in COGs
lmo2721	14	279	0.0501792	-	2797039	2797758	720		similar to glucosamine-6-phosphate isomerase	putative 6-phosphogluconolactonase	Glucosamine-6-phosphate deaminase (EC 3.5.99.6)		Carbohydrate transport and metabolism
lmo2734	14	279	0.0501792	+	2807459	2810107	2649		weakly similar to sugar hydrolase	hypothetical protein	Alpha-mannosidase (EC 3.2.1.24)	Operon_494	Carbohydrate transport and metabolism
lmo2775	14	279	0.0501792	-	2858196	2860364	2169		hypothetical membrane protein	hypothetical protein	bacteriocin immunity protein		Function unknown
lmo2811	14	279	0.0501792	-	2894510	2895883	1374	trmE	similar to GTPase; in Escherichia coli this protein is involved in the biosynthesis of the hypermodified nucleoside 5-methylaminomethyl-2-thiouridine, which is found in the wobble position of some tRNAs and affects ribosomal frameshifting; shows potassium-dependent dimerization and GTP hydrolysis; also involved in regulation of glutamate-dependent acid resistance and activation of gadE	tRNA modification GTPase TrmE	GTPase and tRNA-U34 5-formylation enzyme TrmE	Operon_509	General function prediction only
rli60	14	279	0.0501792	+	2054162	2054501	340	Srna	Toledo-Arana et al. 2009		Wurtzel et al. 2012;Mraheil et al. 2011;Toledo-Arana et al. 2009;
rli71	14	279	0.0501792	+	28964	29061	98	Srna	Oliver et al. 2009		Wurtzel et al. 2012;Mraheil et al. 2011;
rli91	14	279	0.0501792	-	1575830	1575917	88	Srna	Mraheil et al. 2011		Wurtzel et al. 2012;Mraheil et al. 2011;
PyrR-1	15	279	0.0537634	-	1917471	1917574	104	CisReg	Rfam	PyrR, PyrR 1,	Toledo-Arana et al. 2009;Mraheil et al. 2011;Rfam 2012;
anti2394-1	15	279	0.0537634	+	2468058	2468274	217	ASrna	Toledo-Arana et al. 2009	anti2394, anti2394-RNA1,	Toledo-Arana et al. 2009;Mraheil et al. 2011;
lmo0010	15	279	0.0537634	+	12918	13886	969		similar to mevalonate kinase	hypothetical protein	Mevalonate kinase (EC 2.7.1.36)	Operon_004	Lipid transport and metabolism
lmo0016	15	279	0.0537634	+	19924	20256	333	qoxD	highly similar to quinol oxidase aa3-600 chain IV	hypothetical protein	AA3-600 quinol oxidase subunit IV	Operon_005	Energy production and conversion
lmo0034	15	279	0.0537634	+	38031	39383	1353		similar to PTS system, cellobiose-specific IIC component	hypothetical protein	PTS system, cellobiose-specific IIC component (EC 2.7.1.69)		Carbohydrate transport and metabolism
lmo0071	15	279	0.0537634	+	77149	77406	258		lmo0071	hypothetical protein	FIG00775814: hypothetical protein	Operon_013	Not in COGs
lmo0072	15	279	0.0537634	+	77863	78066	204			hypothetical protein		Operon_013	Not in COGs
lmo0090	15	279	0.0537634	+	98409	99905	1497		similar to ATP synthase alpha chain; produces ATP from ADP in the presence of a proton gradient across the membrane. The alpha chain is a catalytic subunit	F0F1 ATP synthase subunit alpha	ATP synthase alpha chain (EC 3.6.3.14)		Energy production and conversion
lmo0148	15	279	0.0537634	+	146306	146656	351		lmo0148	hypothetical protein	FIG00774858: hypothetical protein		Not in COGs
lmo0168	15	279	0.0537634	-	166687	166971	285		similar to B. subtilis transcription regulatory protein AbrB	hypothetical protein	Transition state regulatory protein AbrB		Transcription
lmo0175	15	279	0.0537634	-	173309	174556	1248			peptidoglycan binding protein	Putative peptidoglycan bound protein (LPXTG motif) Lmo0175 homolog		Not in COGs
lmo0241	15	279	0.0537634	+	261306	262061	756		similar to conserved hypothetical proteins like to B. subtilis YacO protein	hypothetical protein	23S rRNA (guanosine-2'-O-) -methyltransferase rlmB (EC 2.1.1.-) ## LSU rRNA Gm2251	Operon_040	Translation
lmo0246	15	279	0.0537634	+	263844	264377	534	nusG	Modulates Rho-dependent transcription termination	transcription antitermination protein NusG	Transcription antitermination protein NusG		Transcription
lmo0317	15	279	0.0537634	+	341751	342554	804		similar to phosphomethylpyrimidine kinase (ThiD)	hypothetical protein	Phosphomethylpyrimidine kinase (EC 2.7.4.7)	Operon_055	Coenzyme transport and metabolism
lmo0389	15	279	0.0537634	-	412849	413964	1116	ltrA		low temperature requirement protein A	Low temperature requirement protein A		Function unknown
lmo0397	15	279	0.0537634	+	418891	419373	483			hypothetical protein	FIG00774136: hypothetical protein		Function unknown
lmo0411	15	279	0.0537634	-	433153	434745	1593		similar to phosphoenolpyruvate synthase (N-terminal part); catalyzes the formation of phosphoenolpyruvate from pyruvate	phosphoenolpyruvate synthase	Phosphoenolpyruvate synthase (EC 2.7.9.2)	Operon_071	Carbohydrate transport and metabolism
lmo0413	15	279	0.0537634	+	436161	436352	192		lmo0413	hypothetical protein	FIG00774444: hypothetical protein	Operon_072	Not in COGs
lmo0460	15	279	0.0537634	+	498171	500240	2070			putative membrane associated lipoprotein	Conserved domain protein		Function unknown
lmo0490	15	279	0.0537634	+	525813	526688	876	aroE	similar to shikimate 5-dehydrogenase; AroE; catalyzes the conversion of shikimate to 3-dehydroshikimate	shikimate 5-dehydrogenase	Shikimate/quinate 5-dehydrogenase I beta (EC 1.1.1.282)	Operon_084	Amino acid transport and metabolism
lmo0519	15	279	0.0537634	+	553078	554493	1416		similar to multidrug resistance protein	hypothetical protein	drug resistance transporter, EmrB/QacA family		Carbohydrate transport and metabolism; Amino acid transport and metabolism; Inorganic ion transport and metabolism; General function prediction only;
lmo0522	15	279	0.0537634	+	557178	557930	753		similar to transcription regulator	hypothetical protein	Phosphosugar-binding transcriptional regulator, RpiR family		Transcription
lmo0523	15	279	0.0537634	+	558037	558480	444		similar to B. subtilis YybC protein	hypothetical protein	Permeases of the major facilitator superfamily		Not in COGs
lmo0550	15	279	0.0537634	+	589066	589362	297			pepdidoglycan bound protein	Putative peptidoglycan bound protein (LPXTG motif) Lmo0550 homolog		Not in COGs
lmo0551	15	279	0.0537634	+	589406	590248	843		lmo0551	hypothetical protein	extracellular protein		Not in COGs
lmo0570	15	279	0.0537634	+	607372	608199	828	hisJ	similar histidinol phosphate phosphatase; catalyzes the formation of L-histidinol from L-histidinol phosphate	histidinol-phosphatase	Histidinol-phosphatase (EC 3.1.3.15)		Amino acid transport and metabolism; General function prediction only;
lmo0617	15	279	0.0537634	-	656749	657243	495		lmo0617	hypothetical protein	FIG00774897: hypothetical protein		Not in COGs
lmo0664	15	279	0.0537634	+	703128	703691	564		similar to acetyl transferase	hypothetical protein	Maltose O-acetyltransferase (EC 2.3.1.79)	Operon_108	General function prediction only
lmo0725	15	279	0.0537634	-	756079	756291	213			peptidoglycan binding protein	putative peptidoglycan bound protein (LPXTG motif)		Not in COGs
lmo0766	15	279	0.0537634	+	791977	792867	891		similar to putative sugar ABC transporter, permease protein	hypothetical protein	sugar ABC transporter permease, putative		Carbohydrate transport and metabolism
lmo0771	15	279	0.0537634	+	797353	798105	753		lmo0771	hypothetical protein	FIG00774365: hypothetical protein	Operon_122	Not in COGs
lmo0786	15	279	0.0537634	+	810985	811620	636		similar to acyl-carrier protein phosphodiesterase and to NAD(P)H dehydrogenase	hypothetical protein	acyl-carrier protein phosphodiesterase, putative		Lipid transport and metabolism
lmo0797	15	279	0.0537634	+	824423	824884	462		lmo0797	hypothetical protein	transcriptional regulator, MarR family		Transcription
lmo0810	15	279	0.0537634	+	837548	838621	1074		similar to spermidine/putrescine-binding protein	hypothetical protein	ABC transporter, periplasmic spermidine putrescine-binding protein PotD (TC 3.A.1.11.1)	Operon_127	Amino acid transport and metabolism
lmo0862	15	279	0.0537634	+	900303	901835	1533		similar to oligo-1,6-glucosidase	hypothetical protein	Trehalose-6-phosphate hydrolase (EC 3.2.1.93)		Carbohydrate transport and metabolism
lmo0900	15	279	0.0537634	+	937202	937594	393		lmo0900	hypothetical protein	FIG00774451: hypothetical protein		Function unknown
lmo0935	15	279	0.0537634	+	972197	972706	510		similar to B. subtilis CspR protein, rRNA methylase homolog	hypothetical protein	tRNA (cytosine34-2'-O-)-methyltransferase (EC 2.1.1.-)	Operon_144	Translation
lmo0958	15	279	0.0537634	+	990968	991690	723		similar to transcription regulator (GntR family)	hypothetical protein	Predicted transcriptional regulator of N-Acetylglucosamine utilization, GntR family	Operon_150	Transcription
lmo0977	15	279	0.0537634	-	1008130	1008879	750		similar to B. subtilis YjcH protein	hypothetical protein	Putative acetyl esterase YjcH (EC 3.1.1.-)	Operon_156	Inorganic ion transport and metabolism
lmo1049	15	279	0.0537634	-	1075860	1076858	999		similar to molybdopterin biosynthesis protein MoeB	hypothetical protein	Molybdopterin biosynthesis protein MoeB	Operon_169	Coenzyme transport and metabolism
lmo1062	15	279	0.0537634	+	1088941	1090362	1422		similar to ABC transporters (permease protein)	hypothetical protein	ABC transporters (permease protein), putattive		Defense/virulence mechanisms
lmo1068	15	279	0.0537634	+	1095975	1096835	861		lmo1068	hypothetical protein	FIG00775152: hypothetical protein		Not in COGs
lmo1070	15	279	0.0537634	+	1097322	1097603	282		similar to B. subtilis YlaN protein; depletion of this protein in Bacillus subtilis results in defects in cell morphology; crystal structure of Staphylococcus protein shows homodimer; putative ligand binding protein	hypothetical protein	Conserved hypothetical protein YlaN		Function unknown
lmo1075	15	279	0.0537634	+	1104863	1105864	1002		similar to teichoic acid translocation ATP-binding protein TagH (ABC transporter)	hypothetical protein	Teichoic acid export ATP-binding protein TagH (EC 3.6.3.40)	Operon_174	Carbohydrate transport and metabolism; Cell wall/membrane biogenesis;
lmo1148	15	279	0.0537634	+	1178421	1179167	747		highly similar to cobalamin (5'-phosphatase) synthetase	hypothetical protein	Cobalamin synthase		Coenzyme transport and metabolism
lmo1173	15	279	0.0537634	+	1200625	1202082	1458		similar to two-component sensor histidine kinase	hypothetical protein	Ethanolamine sensory transduction histidine kinase	Operon_186	Signal transduction mechanisms
lmo1231	15	279	0.0537634	+	1255357	1257069	1713		similar to DNA polymerase beta, to B. subtilis YshC protein	hypothetical protein	DNA polymerase X family	Operon_193	Replication, recombination and repair; Amino acid transport and metabolism; General function prediction only;
lmo1239	15	279	0.0537634	+	1265392	1266003	612		Nucleoside-triphosphatase; hydrolyzes non-standard nucleotides such as xanthine and inosine	nucleoside-triphosphatase	Nucleoside 5-triphosphatase RdgB (dHAPTP, dITP, XTP-specific) (EC 3.6.1.15)	Operon_194	Nucleotide transport and metabolism
lmo1256	15	279	0.0537634	+	1281321	1281773	453		lmo1256	hypothetical protein	FIG00774111: hypothetical protein		Replication, recombination and repair; General function prediction only;
lmo1272	15	279	0.0537634	+	1294912	1295775	864	rbgA	conserved hypothetical protein similar to B. subtilis YlqF protein; essential GTPase; functions in ribosome assembly; binds a unique part of the 23S rRNA; interacts with ribosomal protein L25(Ctc)	ribosomal biogenesis GTPase	50S ribosomal subunit maturation GTPase RbgA (B. subtilis YlqF)	Operon_200	General function prediction only
lmo1296	15	279	0.0537634	+	1323794	1325017	1224		conserved hypothetical protein similar to B. subtilis YnbA protein	hypothetical protein	GTP-binding protein HflX	Operon_205	General function prediction only
lmo1324	15	279	0.0537634	+	1353374	1353673	300		conserved hypothetical protein, similar to B. subtilis YlxQ protein	hypothetical protein	ribosomal protein L7Ae family protein	Operon_209	Translation
lmo1334	15	279	0.0537634	-	1363272	1363628	357		similar to B. subtilis YqzD protein	hypothetical protein	FIG00774344: hypothetical protein	Operon_211	Not in COGs
lmo1381	15	279	0.0537634	-	1405945	1406226	282		lmo1381; catalyzes the hydrolysis of acylphosphate	acylphosphatase	Predicted nucleoside phosphatase	Operon_221	Energy production and conversion
lmo1397	15	279	0.0537634	+	1423902	1425146	1245	cinA	similar to competence-damage inducible protein CinA	competence damage-inducible protein A	Molybdopterin binding motif, CinA N-terminal domain / C-terminal domain of CinA type S	Operon_226	General function prediction only
lmo1497	15	279	0.0537634	-	1528098	1528727	630	udk	similar to Uridine kinase; functions in pyrimidine salvage; pyrimidine ribonucleoside kinase; phosphorylates nucleosides or dinucleosides to make UMP or CMP using ATP or GTP as the donor	uridine kinase	Uridine kinase (EC 2.7.1.48) [C1]	Operon_247	Nucleotide transport and metabolism
lmo1500	15	279	0.0537634	+	1530727	1531353	627			hypothetical protein	DedA family protein		Function unknown
lmo1502	15	279	0.0537634	-	1531716	1532132	417		similar to RuvC resolvase with substantial differences; NMR structural information suggests this protein is monomeric; unknown cellular function	Holliday junction resolvase-like protein	Putative Holliday junction resolvase (EC 3.1.-.-)	Operon_248	Replication, recombination and repair
lmo1546	15	279	0.0537634	-	1580283	1580801	519	mreD	similar to cell-shape determining protein MreD	hypothetical protein	Rod shape-determining protein MreD	Operon_261	Cell wall/membrane biogenesis
lmo1549	15	279	0.0537634	-	1583242	1583916	675	radC	similar to DNA repair protein RadC; Involved in DNA double-strand break repair and recombination. Promotes the annealing of complementary single-stranded DNA and by simulation of RAD51 recombinase	DNA repair protein RadC	DNA repair protein RadC		Replication, recombination and repair
lmo1550	15	279	0.0537634	-	1583928	1584638	711	comC	similar to B. subtilis late competence protein ComC (type IV prepilin peptidase)	hypothetical protein	Late competence protein ComC, processing protease		Cell motility; Posttranslational modification, protein turnover, chaperones; Intracellular trafficking and secretion;
lmo1552	15	279	0.0537634	-	1586201	1588852	2652	valS	valine--tRNA ligase; ValRS; converts valine ATP and tRNA(Val) to AMP PPi and valyl-tRNA(Val); class-I aminoacyl-tRNA synthetase type 1 subfamily; has a posttransfer editing process to hydrolyze mischarged Thr-tRNA(Val) which is done by the editing domain	valyl-tRNA synthetase	Valyl-tRNA synthetase (EC 6.1.1.9)	Operon_262	Translation
lmo1592	15	279	0.0537634	-	1633933	1635144	1212		similar to thiamin biosynthesis protein ThiI; Required for the synthesis of the thiazole moiety	thiamine biosynthesis protein ThiI	tRNA S(4)U 4-thiouridine synthase (former ThiI)	Operon_271	Coenzyme transport and metabolism
lmo1600	15	279	0.0537634	-	1644106	1645191	1086	aroA	catalyzes the formation of 3-deoxy-D-aribino-hept-2-ulosonate 7-phosphate from phosphoenolpyruvate and D-erythrose 4-phosphate and the formation of prephenate from chorismate	bifunctional 3-deoxy-7-phosphoheptulonate synthase/chorismate mutase	Chorismate mutase I (EC 5.4.99.5) / 2-keto-3-deoxy-D-arabino-heptulosonate-7-phosphate synthase I beta (EC 2.5.1.54)		Amino acid transport and metabolism
lmo1646	15	279	0.0537634	-	1695040	1696164	1125		similar to putative exonucleases SbcD	hypothetical protein	Exonuclease SbcD		Replication, recombination and repair
lmo1704	15	279	0.0537634	-	1767359	1767739	381			hypothetical protein	OsmC-like protein	Operon_296	Posttranslational modification, protein turnover, chaperones
lmo1706	15	279	0.0537634	-	1768520	1769389	870		similar to transport proteins	hypothetical protein	Inner membrane protein YihY, formerly thought to be RNase BN		Function unknown
lmo1711	15	279	0.0537634	+	1772178	1773410	1233		highly similar to aminopeptidases	hypothetical protein	Aminopeptidase S (Leu, Val, Phe, Tyr preference) (EC 3.4.11.24)	Operon_298	Amino acid transport and metabolism
lmo1747	15	279	0.0537634	-	1817112	1817879	768		similar to ABC transporter (ATP-binding protein)	hypothetical protein	Bacitracin export ATP-binding protein BceA	Operon_306	Defense/virulence mechanisms
lmo1804	15	279	0.0537634	-	1876575	1880135	3561	smc	similar to Smc protein essential for chromosome condensation and partition	hypothetical protein	Chromosome partition protein smc	Operon_318	Cell cycle control, mitosis and meiosis
lmo1863	15	279	0.0537634	-	1936764	1937603	840			hypothetical protein	Hypothetical protein DUF194, DegV family	Operon_330	Function unknown
lmo1911	15	279	0.0537634	+	1984056	1985192	1137		similar to unknown proteins (hypothetical sensory transduction histidine kinase)	hypothetical protein	GGDEF domain protein	Operon_343	Signal transduction mechanisms
lmo1921	15	279	0.0537634	-	1996204	1996749	546			hypothetical protein	BH1670 unknown conserved protein in B. subtilis	Operon_345	Function unknown
lmo1957	15	279	0.0537634	-	2031438	2032460	1023	fhuG	similar to ferrichrome ABC transporter (permease)	hypothetical protein	ABC-type Fe3+-siderophore transport system, permease 2 component	Operon_353	Inorganic ion transport and metabolism
lmo1962	15	279	0.0537634	-	2036521	2037141	621		similar to transcription regulators (TetR family)	hypothetical protein	Transcriptional regulator, TetR family	Operon_355	Transcription
lmo2026	15	279	0.0537634	-	2106329	2108209	1881			peptidoglycan binding protein	Internalin-like protein (LPXTG motif) Lmo2026 homolog		Function unknown
lmo2032	15	279	0.0537634	-	2112492	2113667	1176	ftsZ	highly similar to cell-division initiation protein FtsZ; GTPase; similar structure to tubulin; forms ring-shaped polymers at the site of cell division; other proteins such as FtsA, ZipA, and ZapA, interact with and regulate FtsZ function	cell division protein FtsZ	Cell division protein FtsZ (EC 3.4.24.-)	Operon_366	Cell cycle control, mitosis and meiosis
lmo2042	15	279	0.0537634	-	2125065	2125496	432		MraZ; UPF0040; crystal structure shows similarity to AbrB	cell division protein MraZ	Cell division protein MraZ	Operon_368	Function unknown
lmo2050	15	279	0.0537634	+	2132412	2134652	2241		similar to excinuclease ABC (subunit A)	hypothetical protein	Excinuclease ABC subunit A paralog of unknown function	Operon_370	Replication, recombination and repair
lmo2057	15	279	0.0537634	-	2138904	2139809	906	ctaB	highly similar to heme A farnesyltransferase; converts protoheme IX and farnesyl diphosphate to heme O	protoheme IX farnesyltransferase	Heme O synthase, protoheme IX farnesyltransferase (EC 2.5.1.-) COX10-CtaB		Posttranslational modification, protein turnover, chaperones
lmo2086	15	279	0.0537634	-	2164106	2165377	1272		weakly similar to transcription regulators	hypothetical protein	DNA-binding protein		Transcription; General function prediction only;
lmo2153	15	279	0.0537634	-	2235305	2235742	438		similar to flavodoxin; An electron-transfer protein; flavodoxin binds one FMN molecule, which serves as a redox-active prosthetic group	flavodoxin	flavodoxin	Operon_392	Energy production and conversion
lmo2263	15	279	0.0537634	+	2349475	2350320	846		similar to unkown proteins	hypothetical protein	FIG002540: Haloacid dehalogenase-like hydrolase		General function prediction only
lmo2268	15	279	0.0537634	-	2356325	2359798	3474	addB	similar to ATP-dependent deoxyribonuclease (subunit B)	hypothetical protein	ATP-dependent nuclease, subunit B	Operon_413	Replication, recombination and repair
lmo2308	15	279	0.0537634	-	2388729	2389211	483		similar to single-stranded DNA-binding protein	hypothetical protein	Single-stranded DNA-binding protein (prophage associated)		Replication, recombination and repair
lmo2329	15	279	0.0537634	+	2398685	2399161	477		similar to a putative repressor protein [Bacteriophage A118]	hypothetical protein	Repressor (CI-like) [Bacteriophage A118]		Transcription
lmo2354	15	279	0.0537634	-	2421878	2423476	1599			hypothetical protein	Exoenzymes regulatory protein AepA precursor	Operon_420	General function prediction only
lmo2370	15	279	0.0537634	+	2446747	2447913	1167		similar to aminotransferase	hypothetical protein	Aspartate aminotransferase (EC 2.6.1.1) @ Biosynthetic Aromatic amino acid aminotransferase beta (EC 2.6.1.57)		Amino acid transport and metabolism
lmo2378	15	279	0.0537634	+	2454695	2457103	2409		similar to proteins involved in resistance to cholate and to NA(+) and in pH homeostasis; subunit A of antiporter complex involved in resistance to high concentrations of Na+, K+, Li+ and/or alkali	monovalent cation/H+ antiporter subunit A	Na(+) H(+) antiporter subunit A	Operon_425	Energy production and conversion; Inorganic ion transport and metabolism;
lmo2412	15	279	0.0537634	-	2483149	2483592	444			hypothetical protein	Putative iron-sulfur cluster assembly scaffold protein for SUF system, SufE2	Operon_430	Energy production and conversion
lmo2413	15	279	0.0537634	-	2483589	2484815	1227		similar to aminotransferase	hypothetical protein	Cysteine desulfurase (EC 2.8.1.7), SufS subfamily	Operon_430	Amino acid transport and metabolism
lmo2422	15	279	0.0537634	-	2492684	2493379	696		similar to two-component response regulator	hypothetical protein	Phosphate regulon transcriptional regulatory protein PhoB (SphR)	Operon_432	Transcription; Signal transduction mechanisms;
lmo2426	15	279	0.0537634	-	2495309	2495662	354			hypothetical protein	Arsenate reductase (EC 1.20.4.1)		Inorganic ion transport and metabolism
lmo2438	15	279	0.0537634	-	2505858	2506370	513		lmo2438	hypothetical protein	FIG00774362: hypothetical protein		Function unknown
lmo2442	15	279	0.0537634	-	2508247	2508816	570		lmo2442	hypothetical protein	FIG00774622: hypothetical protein		Function unknown
lmo2710	15	279	0.0537634	-	2783466	2784107	642		lmo2710	hypothetical protein	FIG00774282: hypothetical protein		Coenzyme transport and metabolism
lmo2728	15	279	0.0537634	+	2802543	2802998	456		similar to transcription regulator MerR family	hypothetical protein	transcriptional regulator, MerR family	Operon_492	Transcription
lmo2731	15	279	0.0537634	-	2804070	2804438	369		similar to transcription regulator (RpiR family)	hypothetical protein	Transcription regulator, RpiR family	Operon_493	Not in COGs
lmo2749	15	279	0.0537634	+	2824079	2824651	573		similar to glutamine amidotransferase	hypothetical protein	Para-aminobenzoate synthase, amidotransferase component (EC 2.6.1.85)	Operon_499	Amino acid transport and metabolism; Coenzyme transport and metabolism;
lmo2754	15	279	0.0537634	-	2830542	2831879	1338		similar to D-alanyl-D-alanine carboxypeptidase (penicillin-binding protein 5)	hypothetical protein	D-alanyl-D-alanine carboxypeptidase (EC 3.4.16.4)	Operon_501	Cell wall/membrane biogenesis
lmo2788	15	279	0.0537634	-	2875945	2876775	831	bvrA		transcription antiterminator	Beta-glucoside bgl operon antiterminator, BglG family		Transcription
lmo2834	15	279	0.0537634	-	2921340	2922371	1032		similar to oxidoreductases	hypothetical protein	Putative oxidoreductase YcjS (EC 1.-.-.-), NADH-binding		General function prediction only
lmo2853	15	279	0.0537634	-	2941599	2942219	621		highly similar to B. subtilis Jag protein	hypothetical protein	RNA-binding protein Jag	Operon_517	General function prediction only
rli108	15	279	0.0537634	-	2639710	2639789	80	Srna	Mraheil et al. 2011		Wurtzel et al. 2012;Mraheil et al. 2011;
rli128	15	279	0.0537634	-	1575917	1575995	79	Srna	Wurtzel et al. 2012		Wurtzel et al. 2012;
rli135	15	279	0.0537634	-	2213168	2213213	46	Srna	Wurtzel et al. 2012		Wurtzel et al. 2012;
rli143	15	279	0.0537634	-	2584861	2585032	172	Srna	Wurtzel et al. 2012		Wurtzel et al. 2012;
rli29	15	279	0.0537634	-	507450	507632	183	Srna	Toledo-Arana et al. 2009		Wurtzel et al. 2012;Toledo-Arana et al. 2009;Mraheil et al. 2011;
rli31	15	279	0.0537634	+	597806	597926	121	Srna	Toledo-Arana et al. 2009		Wurtzel et al. 2012;Toledo-Arana et al. 2009;Mraheil et al. 2011;Rfam 2012;Oliver et al. 2009;
rli33-3	15	279	0.0537634	+	708326	708860	535	Srna	Toledo-Arana et al. 2009	rli33,	Toledo-Arana et al. 2009;Rfam 2012;
rli75	15	279	0.0537634	+	321290	321363	74	Srna	Mraheil et al. 2011		Mraheil et al. 2011;
rli89	15	279	0.0537634	+	1399490	1399656	167	Srna	Mraheil et al. 2011	rli42,	Mraheil et al. 2011;Oliver et al. 2009;
PyrR-2	16	279	0.0573477	-	1918154	1918262	109	CisReg	Rfam	PyrR, PyrR 2,	Toledo-Arana et al. 2009;Mraheil et al. 2011;Rfam 2012;
anti0648-1	16	279	0.0573477	-	689932	689996	65	ASrna	Mraheil et al. 2011		Mraheil et al. 2011;
anti0648-T2	16	279	0.0573477	-	689825	689861	37	ASrna	Toledo-Arana et al. 2009	lmo0647-T2,	Toledo-Arana et al. 2009;
lmo0044	16	279	0.0573477	+	49585	49878	294	rpsF	binds cooperatively with S18 to the S15-16S complex, allowing platform assembly to continue with S11 and S21	30S ribosomal protein S6	SSU ribosomal protein S6p	Operon_009	Translation
lmo0100	16	279	0.0573477	+	107499	107849	351		lmo0100	hypothetical protein	FIG00774211: hypothetical protein		Function unknown
lmo0239	16	279	0.0573477	+	259477	260892	1416	cysS	catalyzes a two-step reaction; charges a cysteine by linking its carboxyl group to the alpha-phosphate of ATP then transfers the aminoacyl-adenylate to its tRNA	cysteinyl-tRNA synthetase	Cysteinyl-tRNA synthetase (EC 6.1.1.16)	Operon_040	Translation
lmo0332	16	279	0.0573477	+	360172	360507	336		lmo0332	hypothetical protein	FIG00774436: hypothetical protein		Not in COGs
lmo0382	16	279	0.0573477	-	405680	406441	762		similar to B. subtilis transcription repressor of myo-inositol catabolism operon IolR	hypothetical protein	Transcriptional repressor of the myo-inositol catabolic operon DeoR family		Transcription; Carbohydrate transport and metabolism;
lmo0387	16	279	0.0573477	+	411992	412363	372		similar to B. subtilis YhdG protein	hypothetical protein	FIG00774639: hypothetical protein	Operon_066	Function unknown
lmo0415	16	279	0.0573477	+	437482	438882	1401		similar to endo-1,4-beta-xylanase	hypothetical protein	Peptidoglycan N-acetylglucosamine deacetylase (EC 3.5.1.-)		Cell wall/membrane biogenesis
lmo0436	16	279	0.0573477	-	465934	466419	486			hypothetical protein	Rrf2 family transcriptional regulator, group III		Transcription
lmo0440	16	279	0.0573477	+	469575	470078	504		lmo0440	hypothetical protein	FIG00774042: hypothetical protein		Not in COGs
lmo0446	16	279	0.0573477	+	478721	479710	990		similar to penicillin acylase and to conjugated bile acid hydrolase	hypothetical protein	Choloylglycine hydrolase		Cell wall/membrane biogenesis
lmo0483	16	279	0.0573477	+	519789	520268	480		lmo0483	hypothetical protein	Transcriptional regulator, AraC family		Function unknown
lmo0580	16	279	0.0573477	+	616973	617629	657		weakly similar to carboxylesterase	hypothetical protein	phospholipase/carboxylesterase family protein	Operon_094	General function prediction only
lmo0585	16	279	0.0573477	+	624682	625395	714			putative secreted protein	extracellular protein		Not in COGs
lmo0659	16	279	0.0573477	-	699410	700306	897		similar to transcription regulator (Rgg type)	hypothetical protein	Transcriptional regulator, MutR family		Transcription
lmo0706	16	279	0.0573477	+	739723	740598	876	flgL	similar to flagellar hook-associated protein 3 FlgL; with FlgK acts as a hook filament junction protein to join the flagellar filament to the hook	flagellar hook-associated protein FlgL	Flagellar hook-associated protein FlgL	Operon_112	Cell motility
lmo0721	16	279	0.0573477	-	750680	751327	648			putative fibronectin-binding protein	fibronectin-binding protein		Not in COGs
lmo0755	16	279	0.0573477	+	781103	781924	822			hypothetical protein	FIG006988: Lipase/Acylhydrolase with GDSL-like motif	Operon_119	Amino acid transport and metabolism
lmo0759	16	279	0.0573477	+	784788	785747	960		lmo0759	hypothetical protein	glyoxalase family protein	Operon_120	Amino acid transport and metabolism
lmo0761	16	279	0.0573477	+	786372	786992	621			hypothetical protein	Nitrilotriacetate monooxygenase component B (EC 1.14.13.-)	Operon_120	General function prediction only
lmo0807	16	279	0.0573477	+	834845	835939	1095		similar to spermidine/putrescine ABC transporter, ATP-binding protein	hypothetical protein	Putrescine transport ATP-binding protein PotA (TC 3.A.1.11.1)	Operon_127	Amino acid transport and metabolism
lmo0815	16	279	0.0573477	+	842313	842765	453		similar to transcription regulators	hypothetical protein	Transcriptional regulator, MarR family		Transcription
lmo0909	16	279	0.0573477	+	945520	945912	393		similar to transcription regulator, GntR family	hypothetical protein	transcriptional regulator, GntR family		Transcription
lmo0918	16	279	0.0573477	+	953842	955740	1899		similar to transcription antiterminator BglG family	hypothetical protein	PRD/PTS system IIA 2 domain protein	Operon_139	Transcription; Carbohydrate transport and metabolism; Signal transduction mechanisms;
lmo0932	16	279	0.0573477	-	968819	969424	606			hypothetical protein	FIG00774802: hypothetical protein	Operon_143	Function unknown
lmo1002	16	279	0.0573477	+	1032924	1033190	267	ptsH		phosphocarrier protein HPr	Phosphotransferase system, phosphocarrier protein HPr	Operon_159	Carbohydrate transport and metabolism
lmo1027	16	279	0.0573477	-	1055393	1057060	1668		similar to conserved hypothetical proteins (in particular B. subtilis YkqC)	hypothetical protein	Ribonuclease J1 (endonuclease and 5' exonuclease)	Operon_165	General function prediction only
lmo1032	16	279	0.0573477	+	1061291	1062115	825		similar to transketolase	hypothetical protein	Transketolase, N-terminal section (EC 2.2.1.1)	Operon_166	Carbohydrate transport and metabolism
lmo1090	16	279	0.0573477	+	1124484	1125467	984		similar to glycosyltransferases	hypothetical protein	Beta-1,3-glucosyltransferase	Operon_177	Cell wall/membrane biogenesis
lmo1120	16	279	0.0573477	+	1157592	1158008	417		lmo1120	hypothetical protein	hypothetical protein	Operon_182	Not in COGs
lmo1122	16	279	0.0573477	+	1158425	1158844	420		lmo1122	hypothetical protein	FIG00774231: hypothetical protein	Operon_182	General function prediction only
lmo1123	16	279	0.0573477	+	1158930	1159403	474		lmo1123	hypothetical protein	FIG00774490: hypothetical protein	Operon_182	Not in COGs
lmo1144	16	279	0.0573477	+	1176304	1176654	351		similar to Salmonelle enterica PduU protein	hypothetical protein	Propanediol utilization polyhedral body protein PduU		Amino acid transport and metabolism
lmo1186	16	279	0.0573477	+	1211869	1212990	1122		similar to ethanolamine utilization protein EutH - Escherichia coli	hypothetical protein	Ethanolamine permease	Operon_187	Amino acid transport and metabolism
lmo1210	16	279	0.0573477	-	1232884	1233351	468			hypothetical protein	membrane protein	Operon_188	Function unknown
lmo1215	16	279	0.0573477	+	1235670	1236539	870		similar to N-acetylmuramoyl-L-alanine amidase (autolysin)	hypothetical protein	N-acetylmuramoyl-L-alanine amidase (EC 3.5.1.28)		Cell motility; Intracellular trafficking and secretion;
lmo1236	16	279	0.0573477	-	1263187	1263681	495		similar to B. subtilis YslB protein	hypothetical protein	FIG00774424: hypothetical protein		Not in COGs
lmo1290	16	279	0.0573477	+	1315767	1317563	1797		similar to internalin proteins, putative peptidoglycan bound protein (LPXTG motif)	hypothetical protein	Internalin-like protein (LPXTG motif) Lmo1290 homolog		Not in COGs
lmo1327	16	279	0.0573477	+	1356327	1356671	345	rbfA	highly similar to ribosome-binding factor A; associates with free 30S ribosomal subunits; essential for efficient processing of 16S rRNA; in Escherichia coli rbfA is induced by cold shock	ribosome-binding factor A	Ribosome-binding factor A	Operon_209	Translation
lmo1374	16	279	0.0573477	+	1398077	1399327	1251		similar to branched-chain alpha-keto acid dehydrogenase E2 subunit (lipoamide acyltransferase)	hypothetical protein	Dihydrolipoamide acyltransferase component of branched-chain alpha-keto acid dehydrogenase complex (EC 2.3.1.168)	Operon_219	Energy production and conversion
lmo1415	16	279	0.0573477	+	1445192	1446358	1167		similar to hydroxy-3-methylglutaryl coenzyme A synthase	hypothetical protein	Hydroxymethylglutaryl-CoA synthase (EC 2.3.3.10)		Lipid transport and metabolism
lmo1430	16	279	0.0573477	-	1461343	1461726	384			hypothetical protein	FIG00774289: hypothetical protein		Function unknown
lmo1506	16	279	0.0573477	-	1536143	1537648	1506		similar to transporter	hypothetical protein	ABC transporter, permease protein		Defense/virulence mechanisms
lmo1529	16	279	0.0573477	-	1564776	1565105	330			hypothetical protein	Preprotein translocase subunit YajC (TC 3.A.5.1.1)	Operon_256	Intracellular trafficking and secretion
lmo1568	16	279	0.0573477	-	1607053	1607514	462			hypothetical protein	membrane protein	Operon_265	Function unknown
lmo1597	16	279	0.0573477	-	1640225	1641004	780		lmo1597	hypothetical protein	FIG00774834: hypothetical protein		Not in COGs
lmo1603	16	279	0.0573477	+	1646669	1647781	1113		similar to aminopeptidase	hypothetical protein	aminopeptidase		Amino acid transport and metabolism
lmo1606	16	279	0.0573477	-	1650149	1652500	2352		similar to DNA translocase	hypothetical protein	Cell division protein FtsK	Operon_273	Cell cycle control, mitosis and meiosis
lmo1619	16	279	0.0573477	-	1661588	1662457	870	daaA		D-amino acid aminotransferase	D-alanine aminotransferase (EC 2.6.1.21)	Operon_277	Amino acid transport and metabolism; Coenzyme transport and metabolism;
lmo1622	16	279	0.0573477	+	1664575	1665405	831			hypothetical protein	YjeF protein, C-terminal domain		Carbohydrate transport and metabolism
lmo1629	16	279	0.0573477	-	1672008	1672616	609	trpF	catalyzes the formation of 1-(2-carboxyphenylamino)-1-deoxy-D-ribulose 5-phosphate from N-(5-phospho-beta-D-ribosyl)-anthranilate in tryptophan biosynthesis	N-(5'-phosphoribosyl)anthranilate isomerase	Phosphoribosylanthranilate isomerase (EC 5.3.1.24)	Operon_280	Amino acid transport and metabolism
lmo1630	16	279	0.0573477	-	1672613	1673371	759	trpC	highly similar to indol-3-glycerol phosphate synthases; involved in tryptophan biosynthesis; amino acid biosynthesis; converts 1-(2-carboxyphenylamino)-1-deoxy-D-ribulose 5-phosphate to C(1)-(3-indolyl)-glycerol 3-phosphate and carbon dioxide and water	indole-3-glycerol-phosphate synthase	Indole-3-glycerol phosphate synthase (EC 4.1.1.48)	Operon_280	Amino acid transport and metabolism
lmo1656	16	279	0.0573477	-	1705199	1705630	432		lmo1656	hypothetical protein	FIG00774637: hypothetical protein		Not in COGs
lmo1670	16	279	0.0573477	+	1724196	1724462	267			hypothetical protein	Protein YidD		Function unknown
lmo1766	16	279	0.0573477	-	1838051	1838617	567	purN	highly similar to phosphoribosylglycinamide formyltransferases	hypothetical protein	Phosphoribosylglycinamide formyltransferase (EC 2.1.2.2)	Operon_310	Nucleotide transport and metabolism
lmo1869	16	279	0.0573477	-	1943068	1944051	984		similar to conserved hypothetical proteins, putative integral membrane protein	hypothetical protein	FIG00774701: hypothetical protein	Operon_332	Function unknown
lmo1882	16	279	0.0573477	-	1955205	1955474	270	rpsN	similar to ribosomal protein S14; located in the peptidyl transferase center and involved in assembly of 30S ribosome subunit; similar to what is observed with proteins L31 and L33, some proteins in this family contain CXXC motifs that are involved in zinc binding; if two copies are present in a genome, then the duplicated copy appears to have lost the zinc-binding motif and is instead regulated …	30S ribosomal protein S14	SSU ribosomal protein S14p (S29e)		Translation
lmo1923	16	279	0.0573477	-	1998168	1999454	1287	aroE	similar to 5-enolpyruvylshikimate-3-phosphate synthase; catalyzes the formation of 5-O-(1-carboxyvinyl)-3-phosphoshikimate from phosphoenolpyruvate and 3-phosphoshikimate in tryptophan biosynthesis	3-phosphoshikimate 1-carboxyvinyltransferase	5-Enolpyruvylshikimate-3-phosphate synthase (EC 2.5.1.19)	Operon_346	Amino acid transport and metabolism
lmo1928	16	279	0.0573477	-	2003145	2004311	1167	aroF	similar to chorismate synthase; catalyzes the formation of chorismate from 5-O-(1-carboxyvinyl)-3-phosphoshikimate in aromatic amino acid biosynthesis	chorismate synthase	Chorismate synthase (EC 4.2.3.5)	Operon_346	Amino acid transport and metabolism
lmo1930	16	279	0.0573477	-	2004977	2005942	966		similar to heptaprenyl diphosphate synthase component II (menaquinone biosynthesis)	hypothetical protein	Heptaprenyl diphosphate synthase component II (EC 2.5.1.30)	Operon_347	Coenzyme transport and metabolism
lmo2007	16	279	0.0573477	-	2080027	2081484	1458		weakly similar to putative sugar-binding lipoproteins	hypothetical protein	Multiple sugar ABC transporter, substrate-binding protein	Operon_362	Carbohydrate transport and metabolism
lmo2056	16	279	0.0573477	-	2137702	2138757	1056			hypothetical protein	Allergen V5/Tpx-1 related		Function unknown
lmo2094	16	279	0.0573477	-	2173836	2174486	651		similar to L-fuculose-phosphate aldolase	hypothetical protein	class II aldolase/adducin domain protein		Carbohydrate transport and metabolism
lmo2107	16	279	0.0573477	+	2187663	2188424	762		similar to transcriptional regulator (DeoR family)	hypothetical protein	Transcriptional regulator, DeoR family	Operon_384	Transcription; Carbohydrate transport and metabolism;
lmo2142	16	279	0.0573477	-	2226533	2227198	666		lmo2142	hypothetical protein	FIG00774386: hypothetical protein		Transcription
lmo2209	16	279	0.0573477	-	2298927	2299712	786		lmo2209	hypothetical protein	acetyltransferase, GNAT family	Operon_401	General function prediction only
lmo2252	16	279	0.0573477	+	2341865	2343013	1149		similar to aspartate aminotransferase; catalyzes the formation of oxalozcetate and L-glutamate from L-aspartate and 2-oxoglutarate	aspartate aminotransferase	Aspartate aminotransferase (EC 2.6.1.1)	Operon_412	Amino acid transport and metabolism
lmo2265	16	279	0.0573477	-	2351384	2351746	363			hypothetical protein	Uncharacterized protein UPF0344	Operon_413	Not in COGs
lmo2267	16	279	0.0573477	-	2352616	2356323	3708		similar to ATP-dependent deoxyribonuclease (subunit A)	hypothetical protein	ATP-dependent nuclease, subunit A	Operon_413	Replication, recombination and repair
lmo2331	16	279	0.0573477	+	2400264	2400944	681		weakly similar to gp32_Bacteriophage A118 protein	hypothetical protein	FIG00775112: hypothetical protein	Operon_416	Not in COGs
lmo2342	16	279	0.0573477	-	2411126	2411827	702		similar to 16S pseudouridylate synthase	hypothetical protein	Ribosomal small subunit pseudouridine synthase A (EC 4.2.1.70)		Translation
lmo2368	16	279	0.0573477	-	2445685	2446092	408		lmo2368	hypothetical protein	MutT/nudix family protein		Nucleotide transport and metabolism
lmo2380	16	279	0.0573477	+	2457512	2457859	348		similar to proteins involved in resistance to cholate and to NA(+) and in pH homeostasis; subunit C of antiporter complex involved in resistance to high concentrations of Na+, K+, Li+ and/or alkali	putative monovalent cation/H+ antiporter subunit C	Na(+) H(+) antiporter subunit C	Operon_425	Inorganic ion transport and metabolism
lmo2389	16	279	0.0573477	-	2463969	2465180	1212		similar to NADH dehydrogenase	hypothetical protein	NADH dehydrogenase (EC 1.6.99.3)		Energy production and conversion
lmo2418	16	279	0.0573477	-	2489274	2489948	675		similar to ABC transporter, permease protein	hypothetical protein	Methionine ABC transporter permease protein	Operon_431	Inorganic ion transport and metabolism
lmo2423	16	279	0.0573477	-	2493454	2494329	876			hypothetical protein	Cobalt-zinc-cadmium resistance protein		Inorganic ion transport and metabolism
lmo2435	16	279	0.0573477	+	2503931	2504236	306		similar to B. subtilis YfhL protein	hypothetical protein	FIG00774157: hypothetical protein		Function unknown
lmo2488	16	279	0.0573477	-	2562591	2565461	2871	uvrA	The UvrABC repair system catalyzes the recognition and processing of DNA lesions. UvrA is an ATPase and a DNA-binding protein. A damage recognition complex composed of 2 uvrA and 2 uvrB subunits scans DNA for abnormalities. When the presence of a lesion has been verified by uvrB, the uvrA molecules dissociate	excinuclease ABC subunit A	Excinuclease ABC subunit A	Operon_442	Replication, recombination and repair
lmo2493	16	279	0.0573477	-	2569117	2569422	306		similar to transcription regulator ArsR family	hypothetical protein	Transcriptional regulator, ArsR family	Operon_443	Transcription
lmo2545	16	279	0.0573477	-	2621201	2622067	867	thrB	highly similar to homoserine kinase; catalyzes the formation of O-phospho-L-homoserine from L-homoserine in threonine biosynthesis from asparate	homoserine kinase	Homoserine kinase (EC 2.7.1.39)	Operon_456	Amino acid transport and metabolism
lmo2582	16	279	0.0573477	-	2662243	2663622	1380		similar to two-component sensor histidine kinase	hypothetical protein	Sensor histidine kinase colocalized with HrtAB transporter	Operon_464	Signal transduction mechanisms
lmo2591	16	279	0.0573477	+	2679599	2681125	1527			GW repeat-containing surface protein	N-acetylmuramoyl-L-alanine amidase, family 4		Cell motility; Intracellular trafficking and secretion;
lmo2739	16	279	0.0573477	-	2815401	2816090	690		similar to regulatory proteins of the SIR2 family; Modulates the activities of several enzymes which are inactive in their acetylated form	NAD-dependent deacetylase	NAD-dependent protein deacetylase of SIR2 family		Transcription
lmo2756	16	279	0.0573477	-	2833834	2835987	2154	topB	similar to DNA topoisomerase III; decatenates replicating daughter chromosomes	DNA topoisomerase III	DNA topoisomerase III (EC 5.99.1.2)	Operon_502	Replication, recombination and repair
lmo2778	16	279	0.0573477	-	2862774	2863283	510		lmo2778	hypothetical protein	FIG00774119: hypothetical protein		Not in COGs
lmo2787	16	279	0.0573477	-	2873915	2875837	1923	bvrB		beta-glucoside-specific phosphotransferase enzyme II ABC component	PTS system, beta-glucoside-specific IIB component (EC 2.7.1.69) / PTS system, beta-glucoside-specific IIC component (EC 2.7.1.69) / PTS system, beta-glucoside-specific IIA component (EC 2.7.1.69)		Carbohydrate transport and metabolism
lmo2833	16	279	0.0573477	-	2919166	2921343	2178		similar to a maltose phosphorylase	hypothetical protein	Maltose phosphorylase (EC 2.4.1.8) / Trehalose phosphorylase (EC 2.4.1.64)		Carbohydrate transport and metabolism
lmo2841	16	279	0.0573477	-	2928668	2929090	423		weakly similar to sucrose phosphorylase	hypothetical protein	Putative sucrose phosphorylase (EC 2.4.1.7)		Carbohydrate transport and metabolism
lmo2852	16	279	0.0573477	-	2941083	2941544	462		lmo2852	hypothetical protein	FIG00774123: hypothetical protein		Function unknown
rli127	16	279	0.0573477	-	1473701	1473829	129	Srna	Wurtzel et al. 2012		Wurtzel et al. 2012;
rli33	16	279	0.0573477	+	708618	708860	243	Srna	Toledo-Arana et al. 2009	rli33-2,	Wurtzel et al. 2012;Mraheil et al. 2011;
rli61	16	279	0.0573477	-	2275297	2275362	66	Srna	Toledo-Arana et al. 2009		Wurtzel et al. 2012;Rfam 2012;Mraheil et al. 2011;
rli69	16	279	0.0573477	+	2468115	2468289	175	Srna	Oliver et al. 2009		Oliver et al. 2009;
rli74	16	279	0.0573477	+	209321	209453	133	Srna	Oliver et al. 2009		Wurtzel et al. 2012;Mraheil et al. 2011;
anti0648-2	17	279	0.0609319	-	690044	690350	307	ASrna	Mraheil et al. 2011		Mraheil et al. 2011;
lmo0002	17	279	0.0609319	+	1867	3012	1146	dnaN	binds the polymerase to DNA and acts as a sliding clamp	DNA polymerase III subunit beta	DNA polymerase III beta subunit (EC 2.7.7.7)	Operon_001	Replication, recombination and repair
lmo0074	17	279	0.0609319	+	78362	78811	450		lmo0074	hypothetical protein	FIG00774981: hypothetical protein	Operon_013	Not in COGs
lmo0153	17	279	0.0609319	+	150232	151173	942		similar to a probable high-affinity zinc ABC transporter (Zn(II)-binding lipoprotein)	hypothetical protein	Zinc ABC transporter, periplasmic-binding protein ZnuA		Inorganic ion transport and metabolism
lmo0197	17	279	0.0609319	+	200522	200830	309		similar to B. subtilis SpoVG protein; stage V sporulation protein G; essential for spore formation and a negative regulator of asymmetric septation in Bacillus; involved in methicillin-resistance, biofilm formation and capsular polysaccharide synthesis in Staphylococcus	regulatory protein SpoVG	Protein of unknown function identified by role in sporulation (SpoVG)	Operon_030	Cell wall/membrane biogenesis
lmo0240	17	279	0.0609319	+	260896	261306	411		highly similar to B. subtilis YazC protein	hypothetical protein	COG1939: Ribonuclease III family protein	Operon_040	Function unknown
lmo0243	17	279	0.0609319	+	262657	263262	606	sigH	DNA-dependent RNA polymerase catalyzes the transcription of DNA into RNA using the four ribonucleoside triphosphates as substrates	RNA polymerase factor sigma-70	RNA polymerase sporulation specific sigma factor SigH	Operon_040	Transcription
lmo0267	17	279	0.0609319	+	289562	290521	960		similar to other proteins	hypothetical protein	Glyoxalase family protein	Operon_046	Amino acid transport and metabolism
lmo0275	17	279	0.0609319	-	297810	298652	843			hypothetical protein	Late competence protein ComEC, DNA transport	Operon_048	General function prediction only
lmo0277	17	279	0.0609319	+	299607	300578	972		similar to oxidoreductase	hypothetical protein	oxidoreductase, Gfo/Idh/MocA family		General function prediction only
lmo0284	17	279	0.0609319	-	307303	308319	1017		similar to ABC transporter (ATP-binding protein)	hypothetical protein	Methionine ABC transporter ATP-binding protein	Operon_050	Inorganic ion transport and metabolism
lmo0328	17	279	0.0609319	+	355643	356323	681		lmo0328	hypothetical protein	FIG00774571: hypothetical protein		Not in COGs
lmo0341	17	279	0.0609319	-	370732	371064	333		lmo0341	hypothetical protein	FIG00775309: hypothetical protein		Not in COGs
lmo0407	17	279	0.0609319	+	428576	428968	393		lmo0407	hypothetical protein	FIG00774041: hypothetical protein	Operon_070	Function unknown
lmo0408	17	279	0.0609319	+	428981	429403	423		lmo0408	hypothetical protein	FIG00774518: hypothetical protein	Operon_070	Function unknown
lmo0502	17	279	0.0609319	+	538251	538853	603		similar to putative sugar-phosphate isomerase	hypothetical protein	Polysialic acid capsule expression protein KpsF	Operon_085	Cell wall/membrane biogenesis
lmo0559	17	279	0.0609319	+	598020	598925	906			hypothetical protein	Magnesium and cobalt transport protein CorA		Inorganic ion transport and metabolism
lmo0569	17	279	0.0609319	-	606039	607220	1182	hisZ	May allow the feedback regulation of ATP phosphoribosyltransferase activity by histidine	ATP phosphoribosyltransferase regulatory subunit	ATP phosphoribosyltransferase regulatory subunit (EC 2.4.2.17)	Operon_091	Amino acid transport and metabolism
lmo0673	17	279	0.0609319	-	709601	709810	210		lmo0673	hypothetical protein	FIG00774179: hypothetical protein	Operon_110	Not in COGs
lmo0728	17	279	0.0609319	+	758656	759396	741		similar to riboflavin kinase / FAD synthase	hypothetical protein	Riboflavin kinase (EC 2.7.1.26) / FMN adenylyltransferase (EC 2.7.7.2)		Coenzyme transport and metabolism
lmo0743	17	279	0.0609319	+	772996	773700	705		lmo0743	hypothetical protein	ABC transporter, permease protein	Operon_117	Not in COGs
lmo0745	17	279	0.0609319	+	775744	776247	504		lmo0745	hypothetical protein	FIG00774203: hypothetical protein	Operon_117	Not in COGs
lmo0753	17	279	0.0609319	+	779616	780296	681		similar to transcription regulator Crp/Fnr family	hypothetical protein	transcriptional regulator, Crp family		Signal transduction mechanisms
lmo0754	17	279	0.0609319	+	780377	780988	612		weakly similar to a bile acid 7-alpha dehydratase	hypothetical protein	FIG00774381: hypothetical protein		Defense/virulence mechanisms
lmo0767	17	279	0.0609319	+	792879	793754	876		similar to ABC transporter, permease protein	hypothetical protein	ABC transporter, permease protein		Carbohydrate transport and metabolism
lmo0802	17	279	0.0609319	+	830259	830897	639		weakly similar to GTP-pyrophosphokinase	hypothetical protein	GTP pyrophosphokinase (EC 2.7.6.5)		Function unknown
lmo0806	17	279	0.0609319	+	834287	834829	543		similar to transcription regulator	hypothetical protein	Transcriptional regulator, MerR family, near polyamine transporter	Operon_127	Transcription
lmo0814	17	279	0.0609319	+	841157	842086	930		similar to oxidoreductases	hypothetical protein	Enoyl-[acyl-carrier-protein] reductase [FMN] (EC 1.3.1.9)		General function prediction only
lmo0821	17	279	0.0609319	+	848126	848788	663		lmo0821	hypothetical protein	FIG00774116: hypothetical protein	Operon_128	Not in COGs
lmo0823	17	279	0.0609319	+	849314	850138	825		similar to oxydoreductases	hypothetical protein	oxidoreductase of aldo/keto reductase family, subgroup 1		General function prediction only
lmo0872	17	279	0.0609319	+	910998	912164	1167		similar to antibiotic resistance protein	hypothetical protein	major facilitator family transporter		Carbohydrate transport and metabolism
lmo0988	17	279	0.0609319	+	1017870	1019438	1569	prfC	similar to peptide chain release factor 3 (RF-3); stimulates the release of release factors 1 and 2 from the ribosome after hydrolysis of the ester bond in peptidyl-tRNA has occurred; GDP/GTP-binding protein	peptide chain release factor 3	Peptide chain release factor 3		Translation
lmo1008	17	279	0.0609319	+	1038863	1039096	234		similar to B. subtilis YkuJ protein	hypothetical protein	FIG00775017: hypothetical protein		Function unknown
lmo1021	17	279	0.0609319	+	1049983	1051041	1059		similar to two-component sensor histidine kinase in particular B. subtilis YvqE protein	hypothetical protein	histidine kinase, putative	Operon_163	Signal transduction mechanisms
lmo1081	17	279	0.0609319	+	1115647	1116513	867		similar to glucose-1-phosphate thymidyl transferase	hypothetical protein	Glucose-1-phosphate thymidylyltransferase (EC 2.7.7.24)	Operon_175	Cell wall/membrane biogenesis
lmo1129	17	279	0.0609319	-	1162666	1163280	615			hypothetical protein	acetyltransferase, GNAT family	Operon_183	General function prediction only
lmo1156	17	279	0.0609319	+	1185375	1187195	1821		similar to diol dehydratase-reactivating factor large subunit	hypothetical protein	Propanediol dehydratase reactivation factor large subunit		Not in COGs
lmo1220	17	279	0.0609319	+	1240358	1240681	324			hypothetical protein	Transcriptional regulator, HxlR family		Transcription
lmo1230	17	279	0.0609319	+	1254722	1255264	543		similar to B. subtilis YshB protein	hypothetical protein	Possible colicin V production protein	Operon_193	General function prediction only
lmo1233	17	279	0.0609319	+	1259530	1259841	312	trxA		thioredoxin	Thioredoxin	Operon_193	Posttranslational modification, protein turnover, chaperones; Energy production and conversion;
lmo1235	17	279	0.0609319	+	1261917	1263131	1215		similar to aspartokinase II alpha subunit; catalyzes the formation of 4-phospho-L-aspartate from L-aspartate and ATP, in Bacillus, lysine sensitive; regulated by response to starvation	aspartate kinase	Aspartokinase (EC 2.7.2.4)		Amino acid transport and metabolism
lmo1288	17	279	0.0609319	+	1312857	1313324	468		S-ribosylhomocysteine lyase; catalyzes the hydrolysis of S-ribosylhomocysteine to homocysteine and autoinducer-2	S-ribosylhomocysteinase	S-ribosylhomocysteine lyase (EC 4.4.1.21) / Autoinducer-2 production protein LuxS		Signal transduction mechanisms
lmo1302	17	279	0.0609319	-	1330247	1330861	615		highly similar to SOS response regulator lexA, transcription repressor protein; Represses a number of genes involved in the response to DNA damage	LexA repressor	SOS-response repressor and protease LexA (EC 3.4.21.88)	Operon_206	Transcription; Signal transduction mechanisms;
lmo1325	17	279	0.0609319	+	1353696	1356035	2340	infB	highly similar to translation initiation factor IF-2; Protects formylmethionyl-tRNA from spontaneous hydrolysis and promotes its binding to the 30S ribosomal subunits during initiation of protein synthesis. Also involved in the hydrolysis of GTP during the formation of the 70S ribosomal complex	translation initiation factor IF-2	Translation initiation factor 2	Operon_209	Translation
lmo1360	17	279	0.0609319	+	1383489	1384343	855	folD	highly similar to methylenetetrahydrofolate dehydrogenase and methenyltetrahydrofolate cyclohydrolase; catalyzes the formation of 5,10-methenyltetrahydrofolate from 5,10-methylenetetrahydrofolate and subsequent formation of 10-formyltetrahydrofolate from 5,10-methenyltetrahydrofolate	bifunctional 5,10-methylene-tetrahydrofolate dehydrogenase/ 5,10-methylene-tetrahydrofolate cyclohydrolase	Methylenetetrahydrofolate dehydrogenase (NADP+) (EC 1.5.1.5) / Methenyltetrahydrofolate cyclohydrolase (EC 3.5.4.9)	Operon_216	Coenzyme transport and metabolism
lmo1371	17	279	0.0609319	+	1394599	1396026	1428		similar to branched-chain alpha-keto acid dehydrogenase E3 subunit; E3 component of the branched-chain alpha-keto acid dehydrogenase complex; catalyzes the oxidation of dihydrolipoamide to lipoamide	dihydrolipoamide dehydrogenase	Dihydrolipoamide dehydrogenase of branched-chain alpha-keto acid dehydrogenase (EC 1.8.1.4)	Operon_219	Energy production and conversion
lmo1409	17	279	0.0609319	+	1439421	1440614	1194		similar to multidrug-efflux transporter	hypothetical protein	multidrug resistance protein, putative		Carbohydrate transport and metabolism; Amino acid transport and metabolism; Inorganic ion transport and metabolism; General function prediction only;
lmo1431	17	279	0.0609319	+	1461866	1463467	1602		similar to ABC transporter (ATP-binding protein)	hypothetical protein	ABC transporter ATP-binding protein uup		General function prediction only
lmo1459	17	279	0.0609319	-	1493146	1494036	891	glyQ	similar to glycyl-tRNA synthetase alpha chain; glycine--tRNA ligase alpha chain; GlyRS; class II aminoacyl tRNA synthetase; tetramer of alpha(2)beta(2); catalyzes a two-step reaction; first charging a glycine molecule by linking its carboxyl group to the alpha-phosphate of ATP; second by transfer of the aminoacyl-adenylate to its tRNA	glycyl-tRNA synthetase subunit alpha	Glycyl-tRNA synthetase alpha chain (EC 6.1.1.14)	Operon_241	Translation
lmo1492	17	279	0.0609319	-	1523471	1523992	522			hypothetical protein	FIG001553: Hydrolase, HAD subfamily IIIA	Operon_245	General function prediction only
lmo1536	17	279	0.0609319	-	1570990	1571838	849		similar to prephenate dehydratase PheA; catalyzes the formation of phenylpyruvate from prephenate in phenylalanine biosynthesis	prephenate dehydratase	Prephenate dehydratase (EC 4.2.1.51)	Operon_257	Amino acid transport and metabolism
lmo1598	17	279	0.0609319	-	1641284	1642543	1260	tyrS		tyrosyl-tRNA synthetase	Tyrosyl-tRNA synthetase (EC 6.1.1.1) ## cluster 1		Translation
lmo1636	17	279	0.0609319	+	1680644	1681564	921		similar to similar to ABC transporter (ATP-binding protein)	hypothetical protein	ABC transporter, ATP-binding protein	Operon_281	Defense/virulence mechanisms
lmo1652	17	279	0.0609319	-	1700523	1702292	1770		similar to ABC transporter (ATP-binding protein)	hypothetical protein	ABC transporter, ATP-binding/permease protein	Operon_284	Defense/virulence mechanisms
lmo1677	17	279	0.0609319	+	1731955	1732893	939		similar to menaquinone biosynthesis proteins; catalyzes the formation of dimethylmenaquinone from 1,4-dihydroxy-2-naphthoate and octaprenyl diphosphate	1,4-dihydroxy-2-naphthoate octaprenyltransferase	1,4-dihydroxy-2-naphthoate octaprenyltransferase (EC 2.5.1.74)		Coenzyme transport and metabolism
lmo1682	17	279	0.0609319	-	1739674	1740849	1176		similar to transmembrane transport proteins	hypothetical protein	major facilitator family transporter		Carbohydrate transport and metabolism; Amino acid transport and metabolism; Inorganic ion transport and metabolism; General function prediction only;
lmo1787	17	279	0.0609319	-	1861907	1862251	345	rplS	this protein is located at the 30S-50S ribosomal subunit interface and may play a role in the structure and function of the aminoacyl-tRNA binding site	50S ribosomal protein L19	LSU ribosomal protein L19p		Translation
lmo1800	17	279	0.0609319	-	1872724	1873620	897		similar to protein-tyrosine phosphatase	hypothetical protein	Protein tyrosine phosphatase (EC 3.1.3.48)		Signal transduction mechanisms
lmo1818	17	279	0.0609319	-	1891944	1892600	657		similar to ribulose-5-phosphate 3-epimerase; catalyzes the interconversion of D-ribulose 5-phosphate to xylulose 5-phosphate	ribulose-phosphate 3-epimerase	Ribulose-phosphate 3-epimerase (EC 5.1.3.1)	Operon_322	Carbohydrate transport and metabolism
lmo1837	17	279	0.0609319	-	1913907	1915187	1281	pyrC	highly similar to dihydroorotase; catalyzes the formation of N-carbamoyl-L-aspartate from (S)-dihydroorotate in pyrimidine biosynthesis	dihydroorotase	Dihydroorotase (EC 3.5.2.3)	Operon_324	Nucleotide transport and metabolism
lmo1866	17	279	0.0609319	+	1939168	1939980	813			hypothetical protein	ATP/GTP-binding protein, SA1392 homolog	Operon_331	Function unknown
lmo1933	17	279	0.0609319	-	2007515	2008084	570	folE	similar to GTP cyclohydrolase I; involved in the first step of tetrahydrofolate biosynthesis; catalyzes the formation of formate and 2-amino-4-hydroxy-6-(erythro-1,2,3-trihydroxypropyl)dihydropteridine triphosphate from GTP and water; forms a homopolymer	GTP cyclohydrolase I	GTP cyclohydrolase I (EC 3.5.4.16) type 1	Operon_347	Coenzyme transport and metabolism
lmo1943	17	279	0.0609319	-	2018258	2019265	1008			hypothetical protein	hypothetical protein YpbB	Operon_350	Function unknown
lmo1961	17	279	0.0609319	+	2035507	2036505	999		similar to oxidoreductases	hypothetical protein	Thioredoxin reductase (EC 1.8.1.9)	Operon_354	Posttranslational modification, protein turnover, chaperones
lmo1965	17	279	0.0609319	-	2039441	2039998	558			hypothetical protein	ADP-ribose pyrophosphatase (EC 3.6.1.13)		Replication, recombination and repair; General function prediction only;
lmo2033	17	279	0.0609319	-	2113734	2115014	1281	ftsA	highly similar to cell-division protein FtsA	hypothetical protein	Cell division protein FtsA	Operon_366	Cell cycle control, mitosis and meiosis
lmo2133	17	279	0.0609319	-	2217963	2218862	900		similar to fructose-1,6-biphosphate aldolase type II	hypothetical protein	Fructose-bisphosphate aldolase class II (EC 4.1.2.13)		Carbohydrate transport and metabolism
lmo2174	17	279	0.0609319	-	2256507	2257580	1074			hypothetical protein	GGDEF domain protein		Signal transduction mechanisms
lmo2251	17	279	0.0609319	+	2341064	2341789	726		similar to amino acid ABC transporter (ATP-binding protein)	hypothetical protein	amino acid ABC transporter, ATP-binding protein	Operon_412	Amino acid transport and metabolism
lmo2415	17	279	0.0609319	-	2486136	2486921	786		similar to ABC transporter, ATP-binding protein	hypothetical protein	Iron-sulfur cluster assembly ATPase protein SufC	Operon_430	Posttranslational modification, protein turnover, chaperones
lmo2419	17	279	0.0609319	-	2489945	2490967	1023		similar to ABC transporter (ATP-binding protein)	hypothetical protein	Methionine ABC transporter ATP-binding protein	Operon_431	Inorganic ion transport and metabolism
lmo2441	17	279	0.0609319	-	2507306	2508202	897		similar to transcription regulator	hypothetical protein	Transcriptional regulator, DeoR family	Operon_433	Transcription
lmo2465	17	279	0.0609319	-	2539213	2539611	399		lmo2465	hypothetical protein	FIG00774204: hypothetical protein	Operon_436	Not in COGs
lmo2496	17	279	0.0609319	-	2571156	2571971	816		similar to phosphate ABC transporter (ATP-binding protein); ATP-binding protein; PstABCS is an ATP dependent phosphate uptake system which is responsible for inorganic phosphate uptake during phosphate starvation	phosphate transporter ATP-binding protein	Phosphate transport ATP-binding protein PstB (TC 3.A.1.7.1)		Inorganic ion transport and metabolism
lmo2550	17	279	0.0609319	-	2625414	2626361	948		similar to glycosyl transferases	hypothetical protein	Dolichol-phosphate mannosyltransferase MtrA	Operon_457	Cell wall/membrane biogenesis
lmo2561	17	279	0.0609319	-	2640832	2642502	1671	argS	catalyzes a two-step reaction, first charging an arginine molecule by linking its carboxyl group to the alpha-phosphate of ATP, followed by transfer of the aminoacyl-adenylate to its tRNA; class-I aminoacyl-tRNA synthetase	arginyl-tRNA synthetase	Arginyl-tRNA synthetase (EC 6.1.1.19)	Operon_459	Translation
lmo2587	17	279	0.0609319	+	2669152	2669994	843			hypothetical protein	FIG00774290: hypothetical protein		Function unknown
lmo2593	17	279	0.0609319	-	2682040	2682462	423		similar to transcription regulators (MerR family)	hypothetical protein	transcriptional regulator, MerR family	Operon_466	Transcription
lmo2700	17	279	0.0609319	+	2775644	2776486	843		similar to aldo/keto reductase	hypothetical protein	oxidoreductase of aldo/keto reductase family, subgroup 1		General function prediction only
lmo2723	17	279	0.0609319	+	2798626	2799087	462			hypothetical protein	acetyltransferase, GNAT family		Transcription; General function prediction only;
lmo2737	17	279	0.0609319	-	2812925	2813881	957		similar to transcriptional regulator (LacI family)	hypothetical protein	Bacillus subtilis catabolite repression transcription factor CcpB	Operon_495	Transcription
lmo2767	17	279	0.0609319	-	2847673	2848335	663		lmo2767	hypothetical protein	FIG00774139: hypothetical protein	Operon_504	Function unknown
lmo2815	17	279	0.0609319	+	2898535	2899266	732		similar to reductases; catalyzes the first of the two reduction steps in the elongation cycle of fatty acid synthesis	3-ketoacyl-(acyl-carrier-protein) reductase	oxidoreductase, short-chain dehydrogenase/reductase family		Lipid transport and metabolism; Secondary metabolites biosynthesis, transport and catabolism; General function prediction only;
rli33-2	17	279	0.0609319	+	708309	708494	186	Srna	Toledo-Arana et al. 2009	rli33-1,	Mraheil et al. 2011;
rli38	17	279	0.0609319	+	1152549	1152917	369	Srna	Toledo-Arana et al. 2009		Wurtzel et al. 2012;Mraheil et al. 2011;Rfam 2012;Toledo-Arana et al. 2009;
rli97	17	279	0.0609319	-	2279995	2280110	116	Srna	Mraheil et al. 2011		Wurtzel et al. 2012;Mraheil et al. 2011;
lmo0036	18	279	0.0645161	+	40705	41730	1026		similar to ornithine carbamoyltransferase; catalyzes the formation of putrescine from carbamoyl-putrescine during agmatine degradation	putrescine carbamoyltransferase	Putrescine carbamoyltransferase (EC 2.1.3.6)		Amino acid transport and metabolism
lmo0114	18	279	0.0645161	-	121112	121447	336		similar to putative repressor C1 from lactococcal bacteriophage Tuc2009	hypothetical protein	Phage repressor	Operon_019	Transcription
lmo0159	18	279	0.0645161	+	157089	159470	2382			peptidoglycan binding protein	Putative peptidoglycan bound protein (LPXTG motif) Lmo0159 homolog		Cell wall/membrane biogenesis
lmo0193	18	279	0.0645161	+	196786	197463	678		lmo0193	hypothetical protein	possible membrane fusion protein	Operon_029	Cell wall/membrane biogenesis
lmo0215	18	279	0.0645161	+	221370	222959	1590		conserved membrane-spanning protein	hypothetical protein	Low temperature requirement B protein	Operon_034	General function prediction only
lmo0228	18	279	0.0645161	+	235524	237020	1497	lysS	class II; LysRS2; catalyzes a two-step reaction, first charging a lysine molecule by linking its carboxyl group to the alpha-phosphate of ATP, followed by transfer of the aminoacyl-adenylate to its tRNA; in Methanosarcina barkeri, LysRS2 charges both tRNA molecules for lysine that exist in this organism and in addition can charge the tRNAPyl with lysine in the presence of LysRS1	lysyl-tRNA synthetase	Lysyl-tRNA synthetase (class II) (EC 6.1.1.6)	Operon_037	Translation
lmo0303	18	279	0.0645161	+	327941	328495	555			putaive secreted, lysin rich protein	lipoprotein	Operon_053	Not in COGs
lmo0312	18	279	0.0645161	+	337161	338363	1203			hypothetical protein	FIG014574: hypothetical protein		Not in COGs
lmo0340	18	279	0.0645161	+	370416	370634	219		lmo0340	hypothetical protein	FIG00774445: hypothetical protein	Operon_057	Not in COGs
lmo0379	18	279	0.0645161	+	403743	404198	456		lmo0379	hypothetical protein	FIG00774463: hypothetical protein		Not in COGs
lmo0437	18	279	0.0645161	+	466517	467362	846			hypothetical protein	NADPH:quinone oxidoreductase 2 ## possible protective/detoxification role		Cell wall/membrane biogenesis; Carbohydrate transport and metabolism;
lmo0444	18	279	0.0645161	+	473936	476716	2781			hypothetical protein	FIG00776024: hypothetical protein		Function unknown
lmo0461	18	279	0.0645161	+	500306	500779	474		lmo0461	hypothetical protein	FIG00774095: hypothetical protein		Not in COGs
lmo0482	18	279	0.0645161	+	518597	519700	1104		similar to conserved hypothetical proteins, highly similar to B. subtilis YloN protein; 23S rRNA m2A2503 methyltransferase; methylates the C2 position of the A2530 nucleotide in 23S rRNA; may be involved in antibiotic resistance	ribosomal RNA large subunit methyltransferase N	Ribosomal RNA large subunit methyltransferase N (EC 2.1.1.-)		General function prediction only
lmo0489	18	279	0.0645161	+	523719	525713	1995		similar to NADH:flavin oxidoreductase	hypothetical protein	2,4-dienoyl-CoA reductase [NADPH] (EC 1.3.1.34)		Energy production and conversion; General function prediction only;
lmo0561	18	279	0.0645161	-	600837	601148	312	hisE	similar to phosphorybosil-AMP-cyclohydrolase (HisI2 protein); catalyzes the formation of 1-(5-phosphoribosyl)-AMP from 1-(5-phosphoribolsyl)-ATP in histidine biosynthesis	phosphoribosyl-ATP pyrophosphatase	Phosphoribosyl-ATP pyrophosphatase (EC 3.6.1.31)	Operon_091	Amino acid transport and metabolism
lmo0563	18	279	0.0645161	-	601463	602218	756	hisF	highly similar to cyclase HisF; catalyzes the conversion of 5-[(5-phospho-1-deoxyribulos-1-ylamino)methylideneamino]-1-(5-phosphoribosyl)imidazole-4-carboxamideand glutamine to imidazole-glycerol phosphate, 5-aminoimidazol-4-carboxamideribonucleotide and glutamate; the HisF subunit acts as a cyclase	imidazole glycerol phosphate synthase subunit HisF	Imidazole glycerol phosphate synthase cyclase subunit (EC 4.1.3.-)	Operon_091	Amino acid transport and metabolism
lmo0601	18	279	0.0645161	+	641208	642308	1101		similar to cell surface protein	hypothetical protein	FIG00774809: hypothetical protein	Operon_098	Function unknown
lmo0645	18	279	0.0645161	+	687138	688529	1392		similar to amino acid transporter	hypothetical protein	Amino acid permease		Amino acid transport and metabolism
lmo0646	18	279	0.0645161	+	688619	689458	840			hypothetical protein	Glyoxalase family protein		General function prediction only
lmo0672	18	279	0.0645161	+	709134	709562	429			hypothetical protein	hypothetical protein		Function unknown
lmo0765	18	279	0.0645161	+	790662	791960	1299		lmo0765	hypothetical protein	FIG00774513: hypothetical protein		Function unknown
lmo0780	18	279	0.0645161	+	804382	804729	348		lmo0780	hypothetical protein	FIG00775457: hypothetical protein		Not in COGs
lmo0801	18	279	0.0645161	+	828168	830108	1941		similar to internalin, putative peptidoglycan bound protein (LPXTG motif)	hypothetical protein	Internalin-like protein (LPXTG motif) Lmo0801 homolog		Function unknown
lmo0833	18	279	0.0645161	+	863798	864688	891		similar to transcriptional regulator	hypothetical protein	transcriptional activator		Transcription
lmo0836	18	279	0.0645161	-	866577	866990	414		similar to B. subtilis YrkR protein	phosphate-starvation-inducible protein PsiE	PsiE protein		Function unknown
lmo0870	18	279	0.0645161	+	910173	910484	312		lmo0870	hypothetical protein	FIG00774332: hypothetical protein	Operon_133	Function unknown
lmo0905	18	279	0.0645161	+	941615	942112	498		lmo0905	hypothetical protein	FIG00775034: hypothetical protein	Operon_138	General function prediction only
lmo1047	18	279	0.0645161	+	1074324	1075325	1002	moaA	similar to molybdenum cofactor biosynthesis protein A; together with moaC, is involved in the conversion of a guanosine derivative (GXP) into molybdopterin precursor Z	molybdenum cofactor biosynthesis protein A	Molybdenum cofactor biosynthesis protein MoaA	Operon_168	Coenzyme transport and metabolism
lmo1074	18	279	0.0645161	+	1104048	1104851	804		highly similar to teichoic acid translocation permease protein TagG	hypothetical protein	Teichoic acid translocation permease protein TagG	Operon_174	Carbohydrate transport and metabolism; Cell wall/membrane biogenesis;
lmo1101	18	279	0.0645161	+	1136900	1137400	501		similar to lipoprotein signal peptidase	hypothetical protein	Lipoprotein signal peptidase (EC 3.4.23.36)		Cell wall/membrane biogenesis; Intracellular trafficking and secretion;
lmo1171	18	279	0.0645161	+	1198637	1199776	1140	pduQ	similar to NADPH-dependent butanol dehydrogenase	hypothetical protein	Alcohol dehydrogenase (EC 1.1.1.1)		Energy production and conversion
lmo1189	18	279	0.0645161	-	1215128	1215679	552		similar to transcriptional regulator	hypothetical protein	transcriptional regulator, AraC family		Transcription
lmo1196	18	279	0.0645161	+	1221487	1222056	570		similar to precorrin decarbocylase; catalyzes the methylation of either C-15 or C-5 in cobalt-precorrin-6Y to form cobalt-precorrin-7W; decarboxylating	cobalt-precorrin-6Y C(15)-methyltransferase	Cobalt-precorrin-6y C15-methyltransferase [decarboxylating] (EC 2.1.1.-)		Coenzyme transport and metabolism
lmo1197	18	279	0.0645161	+	1222062	1222811	750	cbiF	similar to precorrin-3 methylase	hypothetical protein	Cobalt-precorrin-4 C11-methyltransferase (EC 2.1.1.133)		Coenzyme transport and metabolism
lmo1203	18	279	0.0645161	+	1227556	1228266	711	cbiL	similar to S-adenosyl-methionine: precorrin-2 methyltransferase; catalyzes the formation of precorrin-3A from precorrin-2	cobalt-precorrin-2 C(20)-methyltransferase	Cobalt-precorrin-2 C20-methyltransferase (EC 2.1.1.130)		Coenzyme transport and metabolism
lmo1205	18	279	0.0645161	+	1228994	1229290	297		similar to putative cobalt transport protein CbiN; periplasmic cobalt binding component of the cobalt transport system	cobalt transport protein CbiN	Additional substrate-specific component CbiN of cobalt ECF transporter		Inorganic ion transport and metabolism
lmo1213	18	279	0.0645161	+	1234465	1234776	312			hypothetical protein	Transcriptional regulator, PadR family		Transcription
lmo1219	18	279	0.0645161	-	1239842	1240201	360		lmo1219	hypothetical protein	FIG00774663: hypothetical protein		Not in COGs
lmo1248	18	279	0.0645161	+	1272717	1273193	477		weakly similar to 8-oxo-dGTPase (mutT)	hypothetical protein	MutT/nudix family protein		Replication, recombination and repair; General function prediction only;
lmo1301	18	279	0.0645161	-	1329696	1330217	522			hypothetical protein	acetyltransferase, GNAT family	Operon_206	Translation
lmo1318	18	279	0.0645161	+	1343838	1345100	1263		Putative zinc metalloprotease Lmo1318	hypothetical protein	Intramembrane protease RasP/YluC, implicated in cell division based on FtsL cleavage	Operon_209	Cell wall/membrane biogenesis
lmo1323	18	279	0.0645161	+	1353097	1353381	285		similar to B. subtilis YlxR protein	hypothetical protein	COG2740: Predicted nucleic-acid-binding protein implicated in transcription termination	Operon_209	Transcription
lmo1342	18	279	0.0645161	-	1368982	1369449	468		similar to B. subtilis comG operon protein 6	hypothetical protein	Late competence protein ComGF, access of DNA to ComEA, FIG012620		Intracellular trafficking and secretion
lmo1346	18	279	0.0645161	-	1370445	1371476	1032	comGB	similar to B. subtilis comG operon protein 2	hypothetical protein	Late competence protein ComGB, access of DNA to ComEA		Cell motility; Intracellular trafficking and secretion;
lmo1362	18	279	0.0645161	+	1385704	1385931	228		similar to exodeoxyribonuclease small subunit; catalyzes the bidirectional exonucleolytic cleavage of DNA	exodeoxyribonuclease VII small subunit	Exodeoxyribonuclease VII small subunit (EC 3.1.11.6)	Operon_216	Replication, recombination and repair
lmo1384	18	279	0.0645161	-	1407859	1408818	960			hypothetical protein	Rhodanese domain protein UPF0176, Firmicutes subgroup		General function prediction only
lmo1471	18	279	0.0645161	-	1503020	1503964	945	prmA	similar to ribosomal protein L11 methyltransferase; methylates ribosomal protein L11 at multiple amino acid positions; mutations of these genes in Escherichia coli or Thermus thermophilus has no apparent phenotype	ribosomal protein L11 methyltransferase	Ribosomal protein L11 methyltransferase (EC 2.1.1.-)	Operon_244	Translation
lmo1498	18	279	0.0645161	-	1528724	1529377	654		similar to O-methyltransferase	hypothetical protein	FIG011945: O-methyltransferase family protein	Operon_247	General function prediction only
lmo1545	18	279	0.0645161	-	1579428	1580105	678	minC	similar to cell-division inhibition (septum placement) protein MinC; blocks the formation of polar Z-ring septums	septum formation inhibitor	Septum site-determining protein MinC	Operon_260	Cell cycle control, mitosis and meiosis
lmo1573	18	279	0.0645161	-	1612395	1613279	885	accD	highly similar to acetyl-CoA carboxylase beta subunit; catalyzes the carboxylation of acetyl-CoA to malonyl-CoA; forms a tetramer of AccA2D2 subunits	acetyl-CoA carboxylase subunit beta	Acetyl-coenzyme A carboxyl transferase beta chain (EC 6.4.1.2)	Operon_266	Lipid transport and metabolism
lmo1674	18	279	0.0645161	-	1727824	1728651	828		similar to prolyl aminopetidases	hypothetical protein	2-succinyl-6-hydroxy-2,4-cyclohexadiene-1-carboxylate synthase (EC 4.2.99.20)	Operon_289	General function prediction only
lmo1687	18	279	0.0645161	-	1752413	1752940	528			hypothetical protein	Cysteinyl-tRNA synthetase related protein		Translation
lmo1717	18	279	0.0645161	-	1778415	1779482	1068			hypothetical protein	Prophage Lp2 protein 6		Function unknown
lmo1738	18	279	0.0645161	-	1807643	1808458	816		similar to amino acid ABC transporter (binding protein)	hypothetical protein	Amino acid ABC transporter, amino acid-binding protein	Operon_305	Amino acid transport and metabolism; Signal transduction mechanisms;
lmo1762	18	279	0.0645161	-	1834523	1834777	255		lmo1762	hypothetical protein	FIG00774163: hypothetical protein	Operon_309	Not in COGs
lmo1784	18	279	0.0645161	-	1859050	1859250	201	rpmI		50S ribosomal protein L35	LSU ribosomal protein L35p	Operon_312	Translation
lmo1834	18	279	0.0645161	-	1908827	1909591	765	pyrDII	highly similar to dihydroorotate dehydrogenase (electron transfer subunit)	hypothetical protein	Dihydroorotate dehydrogenase electron transfer subunit (EC 1.3.3.1)	Operon_324	Coenzyme transport and metabolism; Energy production and conversion;
lmo1846	18	279	0.0645161	+	1922439	1923809	1371		Probable multidrug resistance protein norM (Multidrug-efflux transporter); NorM; MdtK; functions as a Na(+)/drug antiporter; inactivation in Vibrio cholerae results in susceptibility to fluoroquinolones	multidrug efflux protein	Multi antimicrobial extrusion protein (Na(+)/drug antiporter), MATE family of MDR efflux pumps		Defense/virulence mechanisms
lmo1924	18	279	0.0645161	-	1999468	2000571	1104	tyrA	similar to prephenate dehydrogenase; catalyzes the formation of 4-hydroxyphenylpyruvate from prephenate	prephenate dehydrogenase	Prephenate dehydrogenase (EC 1.3.1.12)	Operon_346	Amino acid transport and metabolism
lmo1925	18	279	0.0645161	-	2000592	2001674	1083	hisC	similar to histidinol-phosphate aminotransferase and tyrosine/phenylalanine aminotransferase; catalyzes the formation of L-histidinol phosphate from imidazole-acetol phosphate and glutamate in histidine biosynthesis	histidinol-phosphate aminotransferase	Biosynthetic Aromatic amino acid aminotransferase beta (EC 2.6.1.57) @ Histidinol-phosphate aminotransferase (EC 2.6.1.9)	Operon_346	Amino acid transport and metabolism
lmo1963	18	279	0.0645161	-	2037141	2037956	816			hypothetical protein	ABC transporter, permease protein	Operon_355	General function prediction only
lmo1974	18	279	0.0645161	-	2046507	2047256	750		similar to transcription regulators, (GntR family)	hypothetical protein	transcriptional regulator, GntR family, putative		Transcription
lmo1980	18	279	0.0645161	+	2052696	2052833	138		lmo1980	hypothetical protein	hypothetical protein	Operon_358	Not in COGs
lmo2022	18	279	0.0645161	-	2101371	2102477	1107		similar to a NifS-like protein required for NAD biosynthesis	hypothetical protein	Cysteine desulfurase (EC 2.8.1.7)		Amino acid transport and metabolism
lmo2099	18	279	0.0645161	-	2177571	2179577	2007		similar to transcription antiterminator	hypothetical protein	Predicted galactitol operon regulator (Transcriptional antiterminator), BglG family / PTS system, mannitol/fructose-specific IIA component (EC 2.7.1.69)		Transcription; Carbohydrate transport and metabolism; Signal transduction mechanisms;
lmo2120	18	279	0.0645161	-	2200723	2201544	822			hypothetical protein	Hypothetical protein YbbP, contains nucleotide-binding domain of DisA bacterial checkpoint controller	Operon_388	Function unknown
lmo2178	18	279	0.0645161	-	2259753	2264591	4839			peptidoglycan binding protein	Putative peptidoglycan bound protein (LPXTG motif) Lmo2178 homolog		Cell wall/membrane biogenesis
lmo2195	18	279	0.0645161	-	2283331	2284260	930		similar to oligopeptide ABC transporter (permease)	hypothetical protein	Oligopeptide transport system permease protein OppB (TC 3.A.1.5.1)	Operon_397	Amino acid transport and metabolism; Inorganic ion transport and metabolism;
lmo2227	18	279	0.0645161	-	2316739	2317644	906		similar to ABC transporter (ATP-binding protein)	hypothetical protein	ABC transporter, ATP-binding protein	Operon_406	Defense/virulence mechanisms
lmo2270	18	279	0.0645161	+	2360435	2360713	279	comK'	similar to competence transcription factor ComK, N terminal part	hypothetical protein	Competence transcription factor		Transcription
lmo2440	18	279	0.0645161	-	2506867	2507250	384		lmo2440	hypothetical protein	FIG00774812: hypothetical protein	Operon_433	Function unknown
lmo2443	18	279	0.0645161	-	2508992	2509411	420		lmo2443	hypothetical protein	FIG00774986: hypothetical protein		Not in COGs
lmo2478	18	279	0.0645161	-	2553414	2554373	960	trxB		thioredoxin reductase	Thioredoxin reductase (EC 1.8.1.9)	Operon_439	Posttranslational modification, protein turnover, chaperones
lmo2507	18	279	0.0645161	-	2584055	2584741	687	ftsE	highly similar to the cell-division ATP-binding protein FtsE	hypothetical protein	Cell division transporter, ATP-binding protein FtsE (TC 3.A.5.1.1)	Operon_446	Cell cycle control, mitosis and meiosis
lmo2527	18	279	0.0645161	-	2605337	2605573	237		similar to B. subtilis YwzB protein	hypothetical protein	FIG00774319: hypothetical protein		Function unknown
lmo2539	18	279	0.0645161	-	2615458	2616699	1242	glyA	highly similar to glycine hydroxymethyltransferase; catalyzes the reaction of glycine with 5,10-methylenetetrahydrofolate to form L-serine and tetrahydrofolate	serine hydroxymethyltransferase	Serine hydroxymethyltransferase (EC 2.1.2.1)		Amino acid transport and metabolism
lmo2551	18	279	0.0645161	-	2626442	2627713	1272	rho	highly similar to transcription terminator factor rho; An RNA-DNA helicase that actively releases nascent mRNAs from paused transcription complexes	transcription termination factor Rho	Transcription termination factor Rho	Operon_457	Transcription
lmo2595	18	279	0.0645161	+	2683187	2684056	870			hypothetical protein	lipoprotein		Not in COGs
lmo2606	18	279	0.0645161	-	2692097	2693041	945	rpoA	highly similar to RNA polymerase (alpha subunit); catalyzes the transcription of DNA into RNA using the four ribonucleoside triphosphates as substrates. Dimerization of the alpha subunit is the first step in the sequential assembly of subunits to form the holoenzyme	DNA-directed RNA polymerase subunit alpha	DNA-directed RNA polymerase alpha subunit (EC 2.7.7.6)	Operon_470	Transcription
lmo2679	18	279	0.0645161	-	2750230	2752920	2691		similar to the two components sensor protein kdpD	hypothetical protein	Osmosensitive K+ channel histidine kinase KdpD (EC 2.7.3.-)	Operon_481	Signal transduction mechanisms
lmo2680	18	279	0.0645161	-	2752936	2753508	573	kdpC		potassium-transporting atpase c chain	Potassium-transporting ATPase C chain (EC 3.6.3.12) (TC 3.A.3.7.1)	Operon_481	Inorganic ion transport and metabolism
lmo2746	18	279	0.0645161	-	2821641	2821892	252		lmo2746	hypothetical protein	FIG00774856: hypothetical protein	Operon_498	Transcription
lmo2771	18	279	0.0645161	-	2852988	2854436	1449		similar to beta-glucosidase	hypothetical protein	6-phospho-beta-glucosidase (EC 3.2.1.86)		Carbohydrate transport and metabolism
lmo2805	18	279	0.0645161	-	2890274	2890666	393		hypothetical secreted protein	hypothetical protein	hypothetical protein	Operon_508	Not in COGs
lmo2810	18	279	0.0645161	-	2892596	2894485	1890	gidA	highly similar to GidA protein; GidA; glucose-inhibited cell division protein A; involved in the 5-carboxymethylaminomethyl modification (mnm(5)s(2)U) of the wobble uridine base in some tRNAs	tRNA uridine 5-carboxymethylaminomethyl modification enzyme GidA	tRNA uridine 5-carboxymethylaminomethyl modification enzyme GidA	Operon_509	Cell cycle control, mitosis and meiosis
lmo2821	18	279	0.0645161	+	2907153	2909708	2556		similar to internalin, Unknown, putative peptidoglycan bound protein (LPXTG motif)	hypothetical protein	Internalin-like protein (LPXTG motif) Lmo2821 homolog		Cell wall/membrane biogenesis
lmo2824	18	279	0.0645161	-	2911415	2912602	1188		similar to D-3-phosphoglycerate dehydrogenase	hypothetical protein	D-3-phosphoglycerate dehydrogenase (EC 1.1.1.95)	Operon_512	Amino acid transport and metabolism; Coenzyme transport and metabolism;
lmo2830	18	279	0.0645161	-	2916946	2917266	321		similar to thioredoxin	hypothetical protein	Thioredoxin	Operon_514	Posttranslational modification, protein turnover, chaperones; Energy production and conversion;
lmo2836	18	279	0.0645161	-	2923236	2924288	1053		similar to alcohol dehydrogenase	hypothetical protein	Zinc-type alcohol dehydrogenase YcjQ		Amino acid transport and metabolism; General function prediction only;
rli119	18	279	0.0645161	-	215458	215587	130	Srna	Wurtzel et al. 2012		Wurtzel et al. 2012;
rli27	18	279	0.0645161	+	434817	434929	113	Srna	Toledo-Arana et al. 2009		Wurtzel et al. 2012;Toledo-Arana et al. 2009;Mraheil et al. 2011;Rfam 2012;
rli47	18	279	0.0645161	+	2226036	2226481	446	Srna	Toledo-Arana et al. 2009		Wurtzel et al. 2012;Toledo-Arana et al. 2009;Rfam 2012;Oliver et al. 2009;Mraheil et al. 2011;
rli95	18	279	0.0645161	+	2106222	2106324	103	Srna	Mraheil et al. 2011		Mraheil et al. 2011;
anti0648-T1	19	279	0.0681004	-	689825	690364	540	ASrna	Toledo-Arana et al. 2009	lmo0647-T1,	Toledo-Arana et al. 2009;
anti2749	19	279	0.0681004	-	2823812	2824111	300	ASrna	Wurtzel et al. 2012		Wurtzel et al. 2012;
lmo0066	19	279	0.0681004	+	72408	74222	1815		similar to toxin components	hypothetical protein	Lmo0066 homolog within ESAT-6 gene cluster, similarity to ADP-ribosylating toxins		Signal transduction mechanisms
lmo0070	19	279	0.0681004	+	76262	76984	723		lmo0070	hypothetical protein	FIG00775182: hypothetical protein	Operon_013	Not in COGs
lmo0073	19	279	0.0681004	+	78090	78374	285		lmo0073	hypothetical protein	FIG00775054: hypothetical protein	Operon_013	Not in COGs
lmo0221	19	279	0.0681004	+	229045	229824	780		Type III pantothenate kinase; type III; catalyzes the formation of (R)-4'-phosphopantothenate from (R)-pantothenate in coenzyme A biosynthesis; type III pantothenate kinases are not subject to feedback inhibition from coenzyme A and have a high Km for ATP	pantothenate kinase	Pantothenate kinase type III, CoaX-like (EC 2.7.1.33)	Operon_036	Transcription
lmo0227	19	279	0.0681004	+	234414	235409	996			hypothetical protein	tRNA dihydrouridine synthase B (EC 1.-.-.-)	Operon_037	Translation
lmo0261	19	279	0.0681004	+	281021	282481	1461		similar to phospho-beta-glucosidase	hypothetical protein	glycosyl hydrolase, family 1( EC:3.2.1.86 )		Carbohydrate transport and metabolism
lmo0318	19	279	0.0681004	+	342551	343195	645	thiE	similar to thiamin-phosphate pyrophosphorylase (ThiE); Condenses 4-methyl-5-(beta-hydroxyethyl)-thiazole monophosphate and 4-amino-5-hydroxymethyl pyrimidine pyrophosphate to form thiamine monophosphate	thiamine-phosphate pyrophosphorylase	Thiamin-phosphate pyrophosphorylase (EC 2.5.1.3)	Operon_055	Coenzyme transport and metabolism
lmo0320	19	279	0.0681004	-	344850	346049	1200		similar to surface protein (peptidoglycan bound, LPXTG motif)	hypothetical protein	Putative peptidoglycan bound protein (LPXTG motif) Lmo0320 homolog		Cell wall/membrane biogenesis
lmo0336	19	279	0.0681004	+	367533	367901	369		lmo0336	hypothetical protein	FIG00774278: hypothetical protein	Operon_056	Not in COGs
lmo0377	19	279	0.0681004	+	402641	403060	420		lmo0377	hypothetical protein	FIG00774253: hypothetical protein		Not in COGs
lmo0388	19	279	0.0681004	+	412457	412825	369		lmo0388	hypothetical protein	FIG00774531: hypothetical protein	Operon_066	Not in COGs
lmo0423	19	279	0.0681004	-	443303	443851	549		similar to RNA polymerase ECF-type sigma factor; part of sigC operon induced by temperature upshift	RNA polymerase factor sigma C	RNA polymerase sigma-70 factor, ECF subfamily	Operon_074	Transcription
lmo0447	19	279	0.0681004	+	479765	481153	1389		similar to glutamate decarboxylase	hypothetical protein	Glutamate decarboxylase (EC 4.1.1.15)		Amino acid transport and metabolism
lmo0469	19	279	0.0681004	+	505351	506223	873		lmo0469	hypothetical protein	FIG00776455: hypothetical protein	Operon_081	Not in COGs
lmo0495	19	279	0.0681004	+	531294	532253	960		similar to transmembrane protein	hypothetical protein	Permease of the drug/metabolite transporter (DMT) superfamily		Carbohydrate transport and metabolism; Amino acid transport and metabolism; General function prediction only;
lmo0505	19	279	0.0681004	+	539774	540424	651		similar to ribulose-5-phosphate 3-epimerase	hypothetical protein	Ribulose-phosphate 3-epimerase (EC 5.1.3.1)	Operon_085	Carbohydrate transport and metabolism
lmo0507	19	279	0.0681004	+	541483	541776	294		similar to PTS system, Galactitol-specific IIB component	hypothetical protein	PTS system, galactitol-specific IIB component (EC 2.7.1.69)	Operon_085	Carbohydrate transport and metabolism
lmo0549	19	279	0.0681004	+	587012	589033	2022		similar to internalin protein	hypothetical protein	Internalin-like protein Lmo0549 homolog		Function unknown
lmo0565	19	279	0.0681004	-	602909	603535	627	hisH	similar to amidotransferases; with HisF IGPS catalyzes the conversion of phosphoribulosyl-formimino-5-aminoimidazole-4-carboxamide ribonucleotide phosphate and glutamine to imidazole-glycerol phosphate, 5-aminoimidazol-4-carboxamide ribonucleotide, and glutamate in histidine biosynthesis; the HisH subunit provides the glutamine amidotransferase activity that produces the ammonia necessary to HisF…	imidazole glycerol phosphate synthase subunit HisH	Imidazole glycerol phosphate synthase amidotransferase subunit (EC 2.4.2.-)	Operon_091	Amino acid transport and metabolism
lmo0605	19	279	0.0681004	-	643891	645231	1341			hypothetical protein	Na+ driven multidrug efflux pump		Defense/virulence mechanisms
lmo0634	19	279	0.0681004	+	674205	675473	1269		similar to an E. coli putative tagatose 6-phosphate kinase	hypothetical protein	FIG00774563: hypothetical protein		Carbohydrate transport and metabolism
lmo0686	19	279	0.0681004	+	720464	721291	828	motB	similar to motility protein (flagellar motor rotation) MotB	hypothetical protein	Flagellar motor rotation protein MotB	Operon_111	Cell motility
lmo0688	19	279	0.0681004	+	721824	723737	1914			hypothetical protein	glycosyl transferase, group 2 family protein	Operon_111	Cell wall/membrane biogenesis; General function prediction only;
lmo0700	19	279	0.0681004	+	733017	734564	1548		similar to flagellar motor switch protein fliY; One of three proteins involved in switching the direction of the flagellar rotation	flagellar motor switch protein	Flagellar motor switch protein FliN	Operon_112	Cell motility; Intracellular trafficking and secretion; Signal transduction mechanisms;
lmo0713	19	279	0.0681004	+	743782	745434	1653	fliF	similar to flagellar basal-body M-ring protein fliF; the MS-ring anchors the flagellum to the cytoplasmic membrane; part of the flagellar basal body which consists of four rings L, P, S, and M mounted on a central rod	flagellar MS-ring protein	Flagellar M-ring protein FliF	Operon_112	Cell motility; Intracellular trafficking and secretion;
lmo0717	19	279	0.0681004	+	748537	749205	669		similar to transglycosylase	hypothetical protein	Soluble lytic murein transglycosylase precursor (EC 3.2.1.-)	Operon_112	Cell wall/membrane biogenesis
lmo0719	19	279	0.0681004	+	749985	750311	327			hypothetical protein	Transcriptional regulator, PadR family	Operon_113	Transcription
lmo0850	19	279	0.0681004	+	890069	890215	147			hypothetical protein	FIG00774105: hypothetical protein		Not in COGs
lmo0865	19	279	0.0681004	+	903837	905510	1674		similar to phosphomannomutase	hypothetical protein	phosphoglucomutase/phosphomannomutase family protein		Carbohydrate transport and metabolism
lmo0869	19	279	0.0681004	+	909159	910157	999		lmo0869	hypothetical protein	2-amino-3-carboxymuconate-6-semialdehyde decarboxylase (EC 4.1.1.45)	Operon_133	General function prediction only
lmo0871	19	279	0.0681004	-	910517	910870	354		similar to B. subtilis YtcD protein	hypothetical protein	Transcriptional regulator, HxlR family		Transcription
lmo1034	19	279	0.0681004	+	1063061	1064524	1464		similar to glycerol kinase	hypothetical protein	Unknown pentose kinase TM0952	Operon_166	Energy production and conversion
lmo1159	19	279	0.0681004	+	1188014	1188289	276		similar to carboxysome structural protein	hypothetical protein	Propanediol utilization polyhedral body protein PduJ		Secondary metabolites biosynthesis, transport and catabolism; Energy production and conversion;
lmo1180	19	279	0.0681004	+	1208603	1208887	285		similar to putative carboxysome structural protein	hypothetical protein	Ethanolamine utilization protein similar to PduA/PduJ	Operon_187	Secondary metabolites biosynthesis, transport and catabolism; Energy production and conversion;
lmo1194	19	279	0.0681004	+	1219783	1220904	1122	cbiD	similar to cobalamin biosynthesis protein CbiD; Catalyzes the methylation of C-1 in cobalt-precorrin-5 and the subsequent extrusion of acetic acid from the resulting intermediate to form cobalt-precorrin-6A	cobalt-precorrin-6A synthase	Cobalt-precorrin-6 synthase, anaerobic		Coenzyme transport and metabolism
lmo1198	19	279	0.0681004	+	1222798	1223829	1032	cbiG	similar to cobalamin biosynthesis protein G CbiG; catalyzes the formation of cobalt-precorrin 4 from cobalt-precorrin 3	cobalamin biosynthesis protein CbiG	Cobalamin biosynthesis protein CbiG		Coenzyme transport and metabolism
lmo1252	19	279	0.0681004	-	1275845	1276693	849		similar to B. subtilis YxkD protein	hypothetical protein	membrane protein		Function unknown
lmo1345	19	279	0.0681004	-	1370108	1370431	324		similar to B. subtilis comG operon protein 3	hypothetical protein	Late competence protein ComGC, access of DNA to ComEA, FIG007487		Intracellular trafficking and secretion
lmo1364	19	279	0.0681004	+	1387014	1387214	201	cspL	similar to cold shock protein	hypothetical protein	cold-shock protein		Transcription
lmo1411	19	279	0.0681004	+	1441313	1441540	228		lmo1411	hypothetical protein	Transcriptional regulator, Cro/CI family	Operon_230	Transcription
lmo1422	19	279	0.0681004	+	1452796	1454310	1515		similar to glycine betaine/carnitine/choline ABC transporter (membrane protein)	hypothetical protein	Glycine betaine ABC transport system, permease protein OpuAB / Glycine betaine ABC transport system, glycine betaine-binding protein OpuAC	Operon_232	Defense/virulence mechanisms
lmo1469	19	279	0.0681004	-	1501881	1502054	174	rpsU	a small basic protein that is one of the last in the subunit assembly; omission does not prevent assembly but the subunit is inactive; binds central domain of 16S rRNA	30S ribosomal protein S21	SSU ribosomal protein S21p	Operon_243	Translation
lmo1638	19	279	0.0681004	-	1682664	1683638	975			hypothetical protein	Muramoyltetrapeptide carboxypeptidase (EC 3.4.17.13)	Operon_282	Defense/virulence mechanisms
lmo1640	19	279	0.0681004	-	1684229	1684462	234		lmo1640	hypothetical protein	FIG00774240: hypothetical protein	Operon_282	Not in COGs
lmo1658	19	279	0.0681004	-	1707168	1707917	750	rpsB	one of the last subunits in the assembly of the 30S subunit; absence of S2 does not inhibit assembly but results in an inactive subunit	30S ribosomal protein S2	SSU ribosomal protein S2p (SAe)	Operon_286	Translation
lmo1679	19	279	0.0681004	-	1734776	1735948	1173		similar to cystathionine beta-lyase; catalyzes the formation of L-homocysteine from cystathionine	cystathionine beta-lyase	Cystathionine beta-lyase (EC 4.4.1.8)	Operon_290	Amino acid transport and metabolism
lmo1752	19	279	0.0681004	-	1821518	1822273	756		lmo1752	hypothetical protein	FIG00774698: hypothetical protein	Operon_307	Not in COGs
lmo1760	19	279	0.0681004	-	1832242	1832919	678		PcrB-like protein; GGGP synthase; member of prenyltransferases that transfer isoprenoid groups to nonisoprenoid acceptors; functions in form GGGP from glycerol-1-phosphate (G-1-P) and geranylgeranyl pyrophosphate (GGPP); important in lipid metabolism and especially important as the ether linkages in archaea are different than those in bacteria; GGGP synthase lies at the branch point for membrane …	geranylgeranylglyceryl phosphate synthase-like protein	(S)-3-O-geranylgeranylglyceryl phosphate synthase		General function prediction only
lmo1828	19	279	0.0681004	-	1903120	1903995	876		similar to conserved hypothetical protein	hypothetical protein	Protein YicC	Operon_323	Function unknown
lmo1885	19	279	0.0681004	-	1958162	1958740	579		similar to xanthine phosphoribosyltransferase; Catalyzes the transfer of the phosphoribosyl moiety from 5-phospho--D-ribosyl-1-pyrophosphate (PRib-PP) to the 6-oxo-guanine and -xanthine	xanthine phosphoribosyltransferase	Xanthine phosphoribosyltransferase (EC 2.4.2.22)	Operon_335	Nucleotide transport and metabolism
lmo2071	19	279	0.0681004	+	2150556	2150759	204		lmo2071	hypothetical protein	FIG00774125: hypothetical protein	Operon_376	Not in COGs
lmo2096	19	279	0.0681004	-	2175438	2176787	1350		similar to PTS system galactitol-specific enzyme IIC component	hypothetical protein	PTS system, galactitol-specific IIC component (EC 2.7.1.69)		Carbohydrate transport and metabolism
lmo2126	19	279	0.0681004	-	2208576	2210351	1776		similar to maltogenic amylase	hypothetical protein	Neopullulanase (EC 3.2.1.135)	Operon_389	Carbohydrate transport and metabolism
lmo2176	19	279	0.0681004	+	2258697	2259260	564		similar to transcriptional regulator (tetR family)	hypothetical protein	Transcriptional regulator, TetR family		Transcription
lmo2218	19	279	0.0681004	+	2306177	2306716	540		lmo2218	hypothetical protein	Hypothetical protein SAV1840		Not in COGs
lmo2223	19	279	0.0681004	-	2312839	2313192	354			hypothetical protein	putative transcriptional regulator		Function unknown
lmo2272	19	279	0.0681004	+	2361582	2361791	210		lmo2272	hypothetical protein	Lmo2272 protein		Not in COGs
lmo2277	19	279	0.0681004	-	2363709	2364260	552		lmo2277	hypothetical protein	Lmo2277 protein		Nucleotide transport and metabolism
lmo2334	19	279	0.0681004	-	2402888	2403235	348		similar to transcriptional regulator	hypothetical protein	DNA-binding protein		Transcription
lmo2384	19	279	0.0681004	+	2460090	2460683	594		similar to proteins involved in resistance to cholate and to NA(+) and in pH homeostasis; subunit G of antiporter complex involved in resistance to high concentrations of Na+, K+, Li+ and/or alkali	putative monovalent cation/H+ antiporter subunit G	Na(+) H(+) antiporter subunit G	Operon_425	Inorganic ion transport and metabolism
[truncated: 1,188 more rows]

## Sheet: COG analysis
	Number	Total	ratio	p-value 2	inverse LOG(pvalue)
[truncated: 22 more rows]

## Sheet: Proteomic variability
gene	Marginal sum	NB Datasets	Strand	Begin	End	Length (bp)	Info	Description	Note	Supp Note	Operon	COG
[truncated: 2,856 more rows]
[truncated: 3 more columns]

[truncated: 2 more sheets: Non expressed protein, No variability higly expressed]
